# Supplementary material for: Mechanistic Insights into Cs-Ion Exchange in the Zeolite Chabazite from In Situ Powder X-Ray Diffraction
Source: J Phys Chem C Nanomater Interfaces. 2024 May 29;128(23):9735–41. doi: 10.1021/acs.jpcc.4c02145 (PMC11182343; doi:10.1021/acs.jpcc.4c02145)
Supplement: Supplementary file 2 — jp4c02145_si_002.cif [file jp4c02145_si_002.cif]

data_CHA_t0s_scan118
_gsas_GSASII_version  5659
_pd_block_id
   2024-03-14T20:18|Scan118finalversion|ParsonsDan|BeamlineI11
_audit_creation_method  "created in GSAS-II"
_audit_creation_date  2024-03-14T20:18
_audit_author_name  "Parsons, Dan"
_audit_update_record
   "2024-03-14T20:18  Initial software-generated CIF"

# Standard version of Publication_Template template follows
#=============================================================================
# this information describes the project, paper etc. for the CIF             #
# Acta Cryst. Section C papers and editorial correspondence is generated     #
# from the information in this section                                       #
#                                                                            #
#   (from)   CIF submission form for Rietveld refinements (Acta Cryst. C)    #
#                                                 Version 14 December 1998   #

#==============================================================================
# 6. SAMPLE PREPARATION DATA

_pd_proc_info_datetime  2024-03-14T20:18
_pd_calc_method  "Rietveld Refinement"
_computing_structure_refinement
   "GSAS-II (Toby & Von Dreele, J. Appl. Cryst. 46, 544-549, 2013)"
_refine_ls_matrix_type  full
_refine_ls_number_parameters  63
_refine_ls_goodness_of_fit_all  6.929
_refine_ls_shift/su_max  0.0040

# OVERALL WEIGHTED R-FACTOR
_refine_ls_wR_factor_obs  0.04981

# Standard version of Phase_Template template follows
#==============================================================================
# 7. CHEMICAL, STRUCTURAL AND CRYSTAL DATA


_symmetry_space_group_name_Hall   "-P 3* 2"    

#==============================================================================

# 8. Phase information from GSAS-II


# phase info for K CHA follows
_pd_phase_name  "K CHA"
_cell_length_a  9.42615(14)
_cell_length_b  9.42615
_cell_length_c  9.42615
_cell_angle_alpha  94.3217(5)
_cell_angle_beta   94.3217
_cell_angle_gamma  94.3217
_cell_volume  830.009(16)
_exptl_crystal_density_diffrn  2.0010
_symmetry_cell_setting  rhombohedral
_symmetry_space_group_name_H-M  "R -3 m"
loop_
    _space_group_symop_id
    _space_group_symop_operation_xyz
     1  x,y,z
     2  z,x,y
     3  y,z,x
     4  y,x,z
     5  z,y,x
     6  x,z,y
     7  -x,-y,-z
     8  -z,-x,-y
     9  -y,-z,-x
    10  -y,-x,-z
    11  -z,-y,-x
    12  -x,-z,-y

# ATOMIC COORDINATES AND DISPLACEMENT PARAMETERS
loop_ 
   _atom_site_label
   _atom_site_type_symbol
   _atom_site_fract_x
   _atom_site_fract_y
   _atom_site_fract_z
   _atom_site_occupancy
   _atom_site_adp_type
   _atom_site_U_iso_or_equiv
   _atom_site_site_symmetry_multiplicity
K1     K1+  0.2302(10)  0.2302(10)   0.2302(10)  0.916(23)  Uiso 0.0467(9)  2   
K2     K1+  0.4458(12)  0.4458(12)   0.4458(12)  0.1357(23) Uiso 0.0467(9)  2   
K3     K1+  0.5538(6)   0.5538(6)    0.2626(7)   0.2610(23) Uiso 0.0467(9)  6   
T      Si4+ 0.10260(13) 0.33362(12)  0.87727(12) 1.0000     Uiso 0.0025(2)  12  
O1     O2-  0.26391(19) -0.26391(19) 0.00000     1.0000     Uiso 0.0262(6)  6   
O2     O2-  0.15321(25) -0.15321(25) 0.50000     1.0000     Uiso 0.0262(6)  6   
O3     O2-  0.25485(23) 0.25485(23)  0.8965(3)   1.0000     Uiso 0.0262(6)  6   
O4     O2-  0.02810(28) 0.02810(28)  0.3272(4)   1.0000     Uiso 0.0262(6)  6   
W1     O2-  0.50000     0.50000      0.00000     0.984(6)   Uiso 0.0232(16) 3   
W2     O2-  0.2727(6)   0.2727(6)    0.5266(9)   0.481(8)   Uiso 0.0232(16) 6   
W3     O2-  0.1893(13)  0.3386(14)   0.5239(12)  0.220(4)   Uiso 0.0232(16) 12 

loop_  _atom_type_symbol _atom_type_number_in_cell
        _atom_type_scat_Cromer_Mann_a1 _atom_type_scat_Cromer_Mann_a2 _atom_type_scat_Cromer_Mann_a3
        _atom_type_scat_Cromer_Mann_a4 _atom_type_scat_Cromer_Mann_b1 _atom_type_scat_Cromer_Mann_b2
        _atom_type_scat_Cromer_Mann_b3 _atom_type_scat_Cromer_Mann_b4 _atom_type_scat_Cromer_Mann_c
        _atom_type_scat_length_neutron _atom_type_scat_source
        _atom_type_scat_dispersion_real _atom_type_scat_dispersion_imag _atom_type_scat_dispersion_source
  K+1     3.67   7.9578     7.4917     6.359      1.1915     12.6331    0.7674     -0.002     31.9128    -4.9978    0.367
      https://subversion.xray.aps.anl.gov/pyGSAS/trunk/atmdata.py
     0.244   0.334   https://subversion.xray.aps.anl.gov/pyGSAS/trunk/atmdata.py
  O-2     32.48  3.7694     2.5334     1.9158     1.5509     15.0797    6.3043     40.3445    0.3129     0.2279     0.5805
      https://subversion.xray.aps.anl.gov/pyGSAS/trunk/atmdata.py
     0.015   0.008   https://subversion.xray.aps.anl.gov/pyGSAS/trunk/atmdata.py
  Si+4    12     4.4392     3.2035     1.1945     0.4165     1.6417     3.4376     0.2149     6.6536     0.7463     0.4151
      https://subversion.xray.aps.anl.gov/pyGSAS/trunk/atmdata.py
     0.105   0.096   https://subversion.xray.aps.anl.gov/pyGSAS/trunk/atmdata.py

# Note that Z affects _cell_formula_sum and _weight
_cell_formula_units_Z  1
_chemical_formula_sum  "K3.67 O32.48 Si12"
_chemical_formula_weight  1000.01

# MOLECULAR GEOMETRY
loop_
   _geom_bond_atom_site_label_1
   _geom_bond_atom_site_label_2
   _geom_bond_distance
   _geom_bond_site_symmetry_1
   _geom_bond_site_symmetry_2
   _geom_bond_publ_flag
  K1     O3     3.196(3)     1_555    1_554 yes
  K1     O3     3.196(10)    1_555    2_455 yes
  K1     O3     3.196(3)     1_555    3_545 yes
  K1     O4     2.841(6)     1_555    1_555 yes
  K1     O4     2.841(4)     1_555    2_555 yes
  K1     O4     2.841(6)     1_555    3_555 yes
  K1     W2     2.787(9)     1_555    1_555 yes
  K1     W2     2.787(14)    1_555    2_555 yes
  K1     W2     2.787(9)     1_555    3_555 yes
  K1     W3     2.941(12)    1_555    1_555 yes
  K1     W3     2.941(16)    1_555    2_555 yes
  K1     W3     2.941(13)    1_555    3_555 yes
  K1     W3     2.941(13)    1_555    4_555 yes
  K1     W3     2.941(16)    1_555    5_555 yes
  K1     W3     2.941(12)    1_555    6_555 yes
  K2     W2     2.425(8)     1_555    1_555 yes
  K2     W2     2.425(6)     1_555    2_555 yes
  K2     W2     2.425(8)     1_555    3_555 yes
  K2     W2     3.588(9)     1_555    7_666 yes
  K2     W2     3.589(4)     1_555    8_666 yes
  K2     W2     3.588(9)     1_555    9_666 yes
  K2     W3     2.725(13)    1_555    1_555 yes
  K2     W3     2.724(12)    1_555    2_555 yes
  K2     W3     2.725(11)    1_555    3_555 yes
  K2     W3     2.725(11)    1_555    4_555 yes
  K2     W3     2.724(12)    1_555    5_555 yes
  K2     W3     2.725(13)    1_555    6_555 yes
  K3     O2     3.084(4)     1_555    3_655 yes
  K3     O2     3.083(4)     1_555    5_565 yes
  K3     O3     3.013(4)     1_555    7_666 yes
  K3     W1     2.495(7)     1_555    1_555 yes
  K3     W2     2.653(6)     1_555    2_555 yes
  K3     W2     2.653(5)     1_555    3_555 yes
  K3     W2     2.812(9)     1_555    7_666 yes
  K3     W3     3.558(13)    1_555    2_555 yes
  K3     W3     3.558(15)    1_555    6_555 yes
  K3     W3     3.087(14)    1_555    7_666 yes
  K3     W3     3.087(13)    1_555   10_666 yes
  T      O1     1.6482(12)   1_555    2_556 yes
  T      O2     1.6570(12)   1_555    6_556 yes
  T      O3     1.6690(21)   1_555    1_555 yes
  T      O4     1.6356(24)   1_555    3_556 yes
  O1     T      1.6482(12)   1_555    3_545 yes
  O1     T      1.6482(16)   1_555   11_655 yes
  O2     K3     3.084(4)     1_555    2_545 yes
  O2     K3     3.083(4)     1_555    9_656 yes
  O2     T      1.6570(12)   1_555    6_545 yes
  O2     T      1.6570(12)   1_555    8_656 yes
  O3     K1     3.196(3)     1_555    1_556 yes
  O3     K3     3.013(4)     1_555    7_666 yes
  O3     T      1.6690(21)   1_555    1_555 yes
  O3     T      1.6690(18)   1_555    4_555 yes
  O4     K1     2.841(6)     1_555    1_555 yes
  O4     T      1.6356(24)   1_555    2_455 yes
  O4     T      1.6356(20)   1_555    6_545 yes
  W1     K3     2.495(7)     1_555    1_555 yes
  W1     K3     2.495(7)     1_555    7_665 yes
  W2     K1     2.787(9)     1_555    1_555 yes
  W2     K2     2.425(8)     1_555    1_555 yes
  W2     K2     3.588(9)     1_555    7_666 yes
  W2     K3     2.653(5)     1_555    2_555 yes
  W2     K3     2.653(6)     1_555    3_555 yes
  W2     K3     2.812(9)     1_555    7_666 yes
  W3     K1     2.941(12)    1_555    1_555 yes
  W3     K2     2.725(13)    1_555    1_555 yes
  W3     K3     3.558(13)    1_555    3_555 yes
  W3     K3     3.087(14)    1_555    7_666 yes


loop_
   _geom_angle_atom_site_label_1
   _geom_angle_atom_site_label_2
   _geom_angle_atom_site_label_3
   _geom_angle
   _geom_angle_site_symmetry_1
   _geom_angle_site_symmetry_2
   _geom_angle_site_symmetry_3
   _geom_angle_publ_flag
  O1     T      O2     107.07(9)     2_556  1_555    6_556 yes
  O1     T      O3     112.06(13)    2_556  1_555    1_555 yes
  O2     T      O3     104.40(12)    6_556  1_555    1_555 yes
  O1     T      O4     114.43(10)    2_556  1_555    3_556 yes
  O2     T      O4     111.40(14)    6_556  1_555    3_556 yes
  O3     T      O4     107.07(14)    1_555  1_555    3_556 yes
  T      O1     T      145.12(12)    3_545  1_555   11_655 yes
  T      O2     T      140.46(17)    6_545  1_555    8_656 yes
  T      O3     T      146.16(14)    1_555  1_555    4_555 yes
  T      O4     T      144.43(15)    2_455  1_555    6_545 yes

_pd_proc_ls_pref_orient_corr
;
Simple spherical harmonic correction Order = 0
    Coefficients:  
;
_pd_proc_ls_profile_function
;
Finger-Cox-Jephcoat function parameters U, V, W, X, Y, SH/L:
  peak variance(Gauss) = Utan(Th)^2^+Vtan(Th)+W:
  peak HW(Lorentz) = X/cos(Th)+Ytan(Th); SH/L = S/L+H/L
  U, V, W in (centideg)^2^, X & Y in centideg
    37.4(23), -13.8(7), 1.93(6), 1.012(24), 0.000, 0.012, 

;

# Standard version of Instrument_Template template follows
#==============================================================================
# 9. INSTRUMENT CHARACTERIZATION

_exptl_special_details
; ?
;

# if regions of the data are excluded, the reason(s) are supplied here:
_pd_proc_info_excluded_regions
; ?
;

# The following item is used to identify the equipment used to record 
# the powder pattern when the diffractogram was measured at a laboratory 
# other than the authors' home institution, e.g. when neutron or synchrotron
# radiation is used.

_pd_instr_location
; ?
;
_pd_calibration_special_details           # description of the method used
                                          # to calibrate the instrument
; ?
;

_diffrn_source                    synchrotron       
_diffrn_source_target             ?
_diffrn_source_type               ?
_diffrn_measurement_device_type   ?       
_diffrn_detector                  PSD       
_diffrn_detector_type             ?       # make or model of detector

_pd_meas_scan_method              ?       # options are 'step', 'cont',
                                          # 'tof', 'fixed' or
                                          # 'disp' (= dispersive)
_pd_meas_special_details
;  ?
;

# The following two items identify the program(s) used (if appropriate).
_computing_data_collection        ?        
_computing_data_reduction         ?                   

# Describe any processing performed on the data, prior to refinement.
# For example: a manual Lp correction or a precomputed absorption correction
_pd_proc_info_data_reduction      ?

# The following item is used for angular dispersive measurements only.

_diffrn_radiation_monochromator   ?        

# The following items are used to define the size of the instrument.
# Not all distances are appropriate for all instrument types.

_pd_instr_dist_src/mono           ?
_pd_instr_dist_mono/spec          ?
_pd_instr_dist_src/spec           ?
_pd_instr_dist_spec/anal          ?
_pd_instr_dist_anal/detc          ?
_pd_instr_dist_spec/detc          ?

# 10. Specimen size and mounting information

# The next three fields give the specimen dimensions in mm.  The equatorial 
# plane contains the incident and diffracted beam.

_pd_spec_size_axial               ?       # perpendicular to 
                                          # equatorial plane

_pd_spec_size_equat               ?       # parallel to 
                                          # scattering vector 
                                          # in transmission

_pd_spec_size_thick               ?       # parallel to 
                                          # scattering vector 
                                          # in reflection

_pd_spec_mounting                         # This field should be
                                          # used to give details of the 
                                          # container.
; ?
;

_pd_spec_mount_mode               ?       # options are 'reflection' 
                                          # or 'transmission'
    
_pd_spec_shape                    ?       # options are 'cylinder' 
                                          # 'flat_sheet' or 'irregular'


_diffrn_radiation_wavelength  0.82441
_refine_ls_R_F_factor        0.04483
_refine_ls_R_Fsqd_factor     0.08577
_pd_proc_ls_prof_R_factor     0.03335
_pd_proc_ls_prof_wR_factor    0.04976
_gsas_proc_ls_prof_R_B_factor   0.05858
_gsas_proc_ls_prof_wR_B_factor  0.09181
_pd_proc_ls_prof_wR_expected  0.00720
_diffrn_radiation_probe  x-ray
_diffrn_radiation_polarisn_ratio  0.9300
_pd_proc_ls_background_function
;
Background function: "chebyschev-1" function with 32 terms:
    16606(13), -12558(21), 3786(19), 1411(19), -2281(19), 1257(18), 
    523(18), -1571(18), 1413(17), -234(17), -426(17), 300(17), 
    -222(17), 137(17), 41(17), -186(17), 216(16), -58(16), -120(16), 
    347(16), -91(16), -315(16), 525(15), -264(15), -5(15), 279(15), 
    -249(15), -6(15), 175(14), -276(14), 171(12), -128(11), 
;
_diffrn_ambient_temperature  296
_diffrn_ambient_pressure  100
_cell_measurement_temperature 296

# STRUCTURE FACTOR TABLE
loop_
   _refln_index_h
   _refln_index_k
   _refln_index_l
   _refln_F_squared_meas
   _refln_F_squared_calc
   _refln_phase_calc
   _refln_d_spacing
   _gsas_i100_meas
  1    0    0    2540.0668  2769.2762  0.0     9.36808  85.85  
  1    0    -1   938.0014   894.7740   180.0   6.91187  17.29  
  0    -1   -1   41.0637    40.7733    -180.0  6.36976  0.64   
  1    -1   -1   1388.3550  1385.1988  180.0   5.56187  16.59  
  1    1    1    6949.8916  7839.2710  180.0   5.01535  22.52  
  2    0    0    805.5888   935.2405   -180.0  4.68404  6.83   
  2    0    -1   4847.5411  4518.7478  -180.0  4.33317  70.40  
  2    1    0    1.3426     1.3547     -0.0    4.05929  0.02   
  2    -1   -1   749.2975   951.3734   -0.0    3.99057  4.62   
  1    -1   -2   2751.4286  2563.6185  180.0   3.87753  32.02  
  2    1    1    6397.5414  6471.1532  180.0   3.58855  31.91  
  2    0    -2   2284.9876  2298.1991  180.0   3.45593  10.57  
  2    -1   -2   518.1485   482.1314   -0.0    3.24234  4.22   
  0    -2   -2   4026.7321  3462.3294  0.0     3.18488  15.83  
  1    -2   -2   284.3007   183.9480   180.0   3.12269  1.07   
  3    0    0    360.3293   229.4193   -180.0  3.12269  1.36   
  3    0    -1   137.3453   156.1568   180.0   3.03765  0.98   
  3    -1   -1   29910.4951 26947.8424 0.0     2.93542  100.00 
  1    2    2    2809.0235  2575.0602  -180.0  2.91843  9.28   
  3    1    0    8551.8401  8346.1321  -0.0    2.89257  55.53  
  3    1    -1   529.1512   367.7658   -0.0    2.84575  3.33   
  2    -2   -2   1413.0342  1564.0010  -0.0    2.78093  4.24   
  3    0    -2   224.9781   265.3238   180.0   2.70185  1.28   
  3    1    1    2463.0449  2596.7845  0.0     2.68859  6.92   
  3    -1   -2   3457.3136  3617.2130  -0.0    2.61244  18.34  
  2    -1   -3   1691.1587  1573.1088  -180.0  2.57994  8.75   
  2    2    2    806.5250   807.3937   -0.0    2.50767  0.66   
  0    -2   -3   4117.7884  4198.0218  -0.0    2.50570  20.10  
  1    -2   -3   34.4565    41.2233    0.0     2.48928  0.17   
  3    -2   -2   273.9103   240.0393   -0.0    2.36459  0.60   
  3    2    1    940.1320   849.4146   180.0   2.35732  4.07   
  4    0    0    507.0816   458.6176   0.0     2.34202  1.08   
  2    -2   -3   931.6352   638.1604   -180.0  2.31696  3.89   
  4    0    -1   69.7514    48.2285    180.0   2.31696  0.29   
  3    0    -3   3844.1275  3999.3307  0.0     2.30396  7.94   
  4    -1   -1   400.1987   327.6248   0.0     2.28157  0.81   
  3    -1   -3   30.7324    43.5363    -180.0  2.23729  0.12   
  4    1    0    124.4442   266.2357   180.0   2.22974  0.48   
  4    1    -1   74.2926    138.1982   -0.0    2.21814  0.28   
  4    0    -2   681.1308   406.1663   -180.0  2.16659  2.49   
  4    -1   -2   316.3252   348.7075   180.0   2.12856  1.12   
  0    -3   -3   193.9268   221.5852   -180.0  2.12325  0.34   
  4    1    1    509.1418   585.5570   0.0     2.12325  0.89   
  1    -3   -3   131.9254   155.8716   -0.0    2.12205  0.23   
  3    2    2    1.8284     2.2342     -180.0  2.11561  0.00   
  4    1    -2   3980.8419  4965.2800  -180.0  2.09361  13.61  
  3    -2   -3   1327.3050  1210.0857  180.0   2.06740  4.43   
  4    2    0    18.6319    10.9021    180.0   2.02965  0.06   
  1    -2   -4   272.5767   164.5644   -0.0    2.02860  0.88   
  1    3    3    76.2140    56.1388    180.0   2.02297  0.12   
  2    -3   -3   1305.5017  1100.6852  -180.0  2.01986  2.08   
  4    -2   -2   381.9376   278.9246   -0.0    1.99528  0.59   
  4    0    -3   16.5381    6.5877     0.0     1.95151  0.05   
  4    2    1    1448.7174  1441.2292  180.0   1.94152  4.27   
  2    -2   -4   314.3933   362.8354   0.0     1.93877  0.92   
  4    -1   -3   1151.9691  905.6695   180.0   1.91701  3.31   
  3    -1   -4   28.9158    13.0519    -0.0    1.90406  0.08   
  5    0    0    8733.5962  8361.0115  180.0   1.87362  11.99  
  5    0    -1   1.5611     1.6148     180.0   1.86672  0.00   
  2    3    3    3963.9567  3748.6670  -0.0    1.85797  5.35   
  3    -3   -3   0.6033     0.5066     180.0   1.85396  0.00   
  5    -1   -1   369.7769   310.2099   -0.0    1.85396  0.50   
  4    -2   -3   1758.2973  1603.2518  180.0   1.81238  4.52   
  1    -3   -4   4407.5488  4184.4294  180.0   1.80910  11.29  
  5    1    0    4329.6246  4100.9678  -180.0  1.80910  11.09  
  5    1    -1   652.5311   613.0031   0.0     1.80835  1.67   
  0    -3   -4   50.4716    55.6579    0.0     1.80436  0.13   
  4    2    2    204.3187   217.8715   180.0   1.79427  0.26   
  3    -2   -4   353.9410   315.3327   0.0     1.79066  0.89   
  5    0    -2   3.4495     3.1091     -0.0    1.79066  0.01   
  5    -1   -2   2586.9430  2421.2255  -180.0  1.77417  6.38   
  2    -3   -4   0.0875     0.0958     -0.0    1.74947  0.00   
  5    1    1    157.0624   186.9291   -180.0  1.74585  0.19   
  5    1    -2   19.0984    24.2689    -0.0    1.74385  0.05   
  1    3    4    925.8057   1200.7302  180.0   1.73671  2.19   
  4    0    -4   15664.5429 17404.0850 0.0     1.72797  18.34  
  4    -1   -4   287.5097   221.9252   -0.0    1.69930  0.65   
  5    -2   -2   42.2282    33.6768    180.0   1.69930  0.05   
  5    2    -1   2322.7505  2081.1958  -0.0    1.69660  5.25   
  5    2    0    4.2873     4.1786     180.0   1.69269  0.01   
  3    3    3    24998.0779 23224.5597 0.0     1.67178  9.14   
  4    -3   -3   156.0040   140.6921   180.0   1.66769  0.17   
  5    0    -3   34.3997    30.5937    180.0   1.66769  0.08   
  5    -1   -3   3220.6120  2996.5040  -180.0  1.65016  6.89   
  2    -2   -5   223.6321   216.1113   -0.0    1.64713  0.48   
  3    -3   -4   3482.3967  3238.8748  0.0     1.64244  7.38   
  5    2    1    45.5816    38.2151    -0.0    1.63646  0.10   
  5    1    -3   1.7180     1.3037     180.0   1.63372  0.00   
  4    3    2    17.2661    9.4854     180.0   1.62493  0.04   
  4    -2   -4   38.8322    17.4775    180.0   1.62117  0.08   
  1    -4   -4   1263.4645  1219.3753  180.0   1.59948  1.27   
  0    -4   -4   3928.5717  3876.3546  0.0     1.59244  3.92   
  5    -2   -3   5.4518     5.8736     180.0   1.58569  0.01   
  2    -4   -4   888.5450   982.3936   -0.0    1.56135  0.85   
  6    0    0    80.2313    88.1609    0.0     1.56135  0.08   
  6    0    -1   4920.7273  5348.6370  0.0     1.56087  9.43   
  1    -3   -5   150.0518   183.3674   -0.0    1.55830  0.29   
  3    -2   -5   2.2974     3.0749     -180.0  1.55688  0.00   
  6    -1   -1   636.9685   844.4817   -0.0    1.55688  0.61   
  0    -3   -5   0.2849     0.4095     -180.0  1.55179  0.00   
  1    4    4    7.8855     9.2005     -180.0  1.54194  0.01   
  5    2    2    48.1916    56.1742    -180.0  1.54194  0.05   
  5    0    -4   2393.0091  2356.6913  0.0     1.52493  4.38   
  2    -3   -5   41.8779    39.9358    -180.0  1.52297  0.08   
  6    1    -1   61.4054    58.5460    0.0     1.52297  0.11   
  6    1    0    929.2813   864.5598   -180.0  1.52014  1.69   
  6    0    -2   3775.1155  3468.8556  -0.0    1.51882  6.86   
  4    -3   -4   213.4263   193.8373   0.0     1.51192  0.38   
  6    -1   -2   48.2368    44.0392    -0.0    1.51192  0.09   
  5    -1   -4   1.4838     1.3936     180.0   1.50829  0.00   
  5    3    1    193.2881   172.2533   180.0   1.50495  0.35   
  4    -1   -5   13.2430    10.5112    -0.0    1.50196  0.02   
  4    3    3    78.1905    74.5649    0.0     1.49286  0.07   
  5    -3   -3   7575.0068  7284.8928  -0.0    1.48912  6.62   
  6    1    -2   74.8732    70.2493    180.0   1.48688  0.13   
  3    -4   -4   714.7139   673.1620   -0.0    1.48688  0.62   
  6    1    1    1330.1207  1294.1041  -0.0    1.47903  1.15   
  6    -2   -2   901.1105   810.1828   0.0     1.46771  0.77   
  2    4    4    659.2330   695.0473   180.0   1.45921  0.55   
  5    -2   -4   533.0774   529.6655   180.0   1.45572  0.89   
  3    -3   -5   1021.4639  1084.0416  -0.0    1.45363  1.70   
  6    2    -1   416.8323   471.1577   0.0     1.45155  0.69   
  6    2    0    97.2640    101.5278   0.0     1.44629  0.16   
  4    -2   -5   166.3611   152.5794   180.0   1.44439  0.27   
  6    0    -3   463.8307   435.2520   -180.0  1.44439  0.76   
  6    -1   -3   809.6162   696.0532   -180.0  1.43570  1.32   
  5    3    2    1285.4776  1342.2274  -180.0  1.42774  2.07   
  6    2    -2   1682.8100  1585.2543  -180.0  1.42287  2.69   
  6    1    -3   2829.3993  2843.5859  180.0   1.41949  4.51   
  1    -4   -5   61.0971    59.7429    180.0   1.41563  0.10   
  0    -4   -5   2960.7138  2803.9821  0.0     1.40814  4.64   
  6    2    1    5921.3266  5601.2218  -0.0    1.40814  9.29   
  6    -2   -3   1646.8218  1696.7020  0.0     1.39515  2.54   
  2    -4   -5   625.2949   619.5305   -180.0  1.39148  0.96   
  4    -4   -4   305.0732   293.9012   -180.0  1.39047  0.23   
  5    0    -5   1020.9432  992.1822   0.0     1.38237  0.77   
  5    -3   -4   0.0396     0.0372     -0.0    1.37749  0.00   
  1    4    5    308.7776   332.5706   0.0     1.37046  0.46   
  5    -1   -5   3.2981     3.6097     -0.0    1.36756  0.00   
  3    -2   -6   4000.7932  4287.3072  -180.0  1.36584  5.91   
  4    -3   -5   778.2963   819.5315   0.0     1.36316  1.15   
  1    -3   -6   241.6838   240.2860   0.0     1.35974  0.35   
  3    4    4    181.4879   179.6070   0.0     1.35898  0.13   
  6    3    0    1115.1091  1078.8849  180.0   1.35310  1.62   
  6    0    -4   2.3260     2.0216     0.0     1.35093  0.00   
  6    2    2    12669.9659 12425.4878 0.0     1.34429  9.08   
  6    -1   -4   618.9136   535.2905   -180.0  1.34156  0.88   
  3    -4   -5   29.2465    25.5971    -180.0  1.34023  0.04   
  7    0    -1   59.6780    52.3288    180.0   1.34023  0.09   
  7    -1   -1   941.8971   818.9418   -180.0  1.33992  0.67   
  2    -3   -6   500.5756   456.4954   180.0   1.33830  0.71   
  7    0    0    138.5838   126.8358   0.0     1.33830  0.10   
  5    3    3    262.8493   271.2509   -180.0  1.33345  0.19   
  6    1    -4   334.2462   362.4064   180.0   1.33268  0.47   
  6    -3   -3   16885.1661 15727.8693 0.0     1.33019  11.85  
  5    -2   -5   1709.8177  2006.8164  180.0   1.32584  2.39   
  6    3    1    1103.8423  1195.9567  180.0   1.31957  1.53   
  7    0    -2   928.6967   857.7731   0.0     1.31543  1.28   
  7    1    -1   54.5548    52.9104    180.0   1.31390  0.07   
  7    -1   -2   1542.9580  1541.8212  180.0   1.31304  2.11   
  7    1    0    1029.4118  1111.6865  180.0   1.30998  1.40   
  2    4    5    1144.0273  1191.8844  -180.0  1.30931  1.56   
  6    -2   -4   458.6065   438.0548   -180.0  1.30622  0.62   
  3    -3   -6   86.0283    83.0913    -180.0  1.29251  0.11   
  7    1    -2   0.4853     0.4688     180.0   1.29251  0.00   
  4    -2   -6   18.3891    21.6093    0.0     1.28997  0.02   
  5    -4   -4   5755.6412  5352.4288  -180.0  1.28574  3.78   
  7    -2   -2   6045.6663  5622.6720  180.0   1.28574  3.97   
  1    -5   -5   284.7388   290.6437   -180.0  1.28144  0.19   
  7    1    1    67.0692    68.6279    -180.0  1.28144  0.04   
  0    -5   -5   3549.3673  3542.2998  -0.0    1.27395  2.29   
  4    -4   -5   2536.2575  2498.2250  180.0   1.27023  3.26   
  7    0    -3   3252.3985  3083.7547  -0.0    1.26808  4.16   
  2    -5   -5   5.3716     4.7710     0.0     1.26532  0.00   
  7    2    -1   370.6914   329.0414   -0.0    1.26532  0.47   
  6    3    2    34.1574    29.9035    0.0     1.26471  0.04   
  5    -3   -5   105.7367   85.9499    0.0     1.26405  0.13   
  7    -1   -3   170.2962   139.9755   -0.0    1.26405  0.22   
  1    -4   -6   163.4690   135.5990   -180.0  1.25997  0.21   
  7    2    0    518.9870   429.9877   180.0   1.25997  0.66   
  4    4    4    0.3159     0.2798     0.0     1.25384  0.00   
  0    -4   -6   1289.4928  1140.9113  -180.0  1.25285  1.61   
  6    -3   -4   399.1623   327.3215   -0.0    1.25063  0.50   
  6    0    -5   516.2606   419.3730   -180.0  1.25063  0.64   
  7    1    -3   56.3717    46.4088    0.0     1.24931  0.07   
  7    2    -2   804.2996   695.9614   -180.0  1.24799  1.00   
  2    -4   -6   172.9231   170.2262   -180.0  1.24464  0.21   
  1    5    5    3668.4182  3596.1648  0.0     1.24406  2.26   
  6    -1   -5   515.8259   508.6125   -180.0  1.24141  0.63   
  5    -1   -6   632.6149   697.0186   180.0   1.23787  0.77   
  7    -2   -3   55.0227    59.7622    180.0   1.23787  0.07   
  5    4    3    204.3600   228.8935   -180.0  1.23370  0.25   
  7    2    1    62.8199    70.9369    180.0   1.23276  0.08   
  4    -3   -6   4520.6743  4919.3034  -0.0    1.22939  5.45   
  3    -5   -5   28.2184    31.8259    0.0     1.22813  0.02   
  1    4    6    1466.9773  1647.9481  -180.0  1.22438  1.76   
  6    -2   -5   1373.2637  1213.4023  180.0   1.21160  1.61   
  7    2    -3   1491.6097  1387.5597  -180.0  1.21061  1.75   
  3    -4   -6   65.8774    65.8408    -180.0  1.20919  0.08   
  5    -2   -6   175.5644   163.3021   0.0     1.20504  0.20   
  7    0    -4   1079.4785  1012.9773  -0.0    1.20504  1.25   
  7    3    -1   9065.8426  8906.7752  -0.0    1.20150  10.46  
  7    -1   -4   79.3291    77.6037    -0.0    1.19998  0.09   
  2    5    5    254.6041   318.9942   0.0     1.19618  0.15   
  6    3    3    1185.2974  1495.2402  -0.0    1.19618  0.68   
  7    3    0    538.0729   704.9161   180.0   1.19532  0.61   
  7    -3   -3   370.1446   447.4161   0.0     1.19340  0.21   
  5    -4   -5   855.5857   868.1051   180.0   1.19047  0.97   
  7    1    -4   762.9189   768.0370   -0.0    1.19047  0.86   
  2    -3   -7   1088.8032  1127.6680  0.0     1.18819  1.23   
  7    2    2    892.3492   923.7857   0.0     1.18768  0.50   
  6    -4   -4   21.4958    22.8817    -0.0    1.18229  0.01   
  6    4    2    0.3744     0.3904     -180.0  1.17866  0.00   
  7    -2   -4   883.2750   792.9373   -180.0  1.17600  0.98   
  4    -5   -5   3223.4454  2877.7684  180.0   1.17510  1.78   
  8    -1   -1   3545.2906  3158.6404  -180.0  1.17510  1.96   
  8    0    -1   0.2197     0.1962     -0.0    1.17380  0.00   
  8    0    0    3706.0235  3028.5647  -0.0    1.17101  2.04   
  7    3    1    746.7491   610.6903   -180.0  1.17053  0.82   
  6    -3   -5   340.1452   267.9552   180.0   1.16537  0.37   
  1    -5   -6   1398.9083  1379.8280  180.0   1.16110  1.51   
  4    -4   -6   23.5229    23.5518    -0.0    1.15848  0.03   
  8    0    -2   5.4620     5.4639     180.0   1.15848  0.01   
  4    -2   -7   837.3298   838.6529   0.0     1.15828  0.90   
  8    -1   -2   1005.4608  1005.0779  180.0   1.15828  1.08   
  3    -3   -7   112.4569   111.2082   0.0     1.15723  0.12   
  5    -3   -6   2506.5761  2459.8002  0.0     1.15665  2.69   
  8    1    -1   308.9094   298.4847   180.0   1.15456  0.33   
  0    -5   -6   46.3061    45.5451    180.0   1.15409  0.05   
  5    4    4    235.9369   245.4174   180.0   1.15202  0.13   
  6    0    -6   2.9482     2.8411     180.0   1.15198  0.00   
  2    -5   -6   161.7772   178.3500   -0.0    1.15048  0.17   
  8    1    0    0.0520     0.0573     180.0   1.15048  0.00   
  6    -1   -6   19.2113    37.9693    -180.0  1.14337  0.02   
  8    1    -2   194.6457   281.9554   180.0   1.14135  0.20   
  8    -2   -2   81.1340    115.9931   -180.0  1.14079  0.04   
  3    5    5    324.8326   445.8612   -0.0    1.13634  0.17   
  7    -3   -4   129.9104   193.4788   180.0   1.13630  0.13   
  7    0    -5   38.9835    42.8653    180.0   1.13359  0.04   
  1    5    6    15.6061    16.6100    180.0   1.13039  0.02   
  7    3    2    13.9012    14.7800    180.0   1.13039  0.01   
  1    -4   -7   390.1613   410.6755   -0.0    1.12966  0.40   
  8    1    1    431.8619   454.5964   180.0   1.12966  0.22   
  7    -1   -5   1943.6805  2075.9826  0.0     1.12804  1.99   
  8    0    -3   261.1038   262.8183   0.0     1.12707  0.27   
  8    -1   -3   1019.1064  966.5026   -0.0    1.12556  1.04   
  3    -5   -6   736.4827   681.0921   0.0     1.12363  0.75   
  0    -4   -7   30.8718    28.8913    180.0   1.12320  0.03   
  7    1    -5   26.8595    23.0629    -180.0  1.12274  0.03   
  6    4    3    764.5319   734.7345   -0.0    1.12129  0.77   
  2    -4   -7   98.6973    97.7485    180.0   1.11988  0.10   
  8    2    -1   411.0639   407.1634   -180.0  1.11988  0.41   
  6    -2   -6   136.3110   144.4881   -0.0    1.11864  0.14   
  8    2    0    1047.0805  1038.1565  -180.0  1.11487  1.05   
  8    1    -3   53.9561    51.7655    0.0     1.11255  0.05   
  4    -3   -7   392.8218   374.3225   -0.0    1.11255  0.39   
  5    -5   -5   196.5662   191.0149   -180.0  1.11237  0.10   
  8    2    -2   3.2873     3.7163     -0.0    1.10907  0.00   
  8    -2   -3   53.8823    57.8546    -0.0    1.10822  0.05   
  6    -4   -5   46.5260    50.1446    0.0     1.10822  0.05   
  7    -2   -5   302.9145   255.1414   -0.0    1.10678  0.30   
  7    4    1    161.2460   181.6600   -180.0  1.10131  0.16   
  5    -4   -6   1048.4704  997.1690   -0.0    1.09824  1.02   
  5    -2   -7   0.6828     0.6801     0.0     1.09685  0.00   
  3    -4   -7   1006.2649  1023.2362  -180.0  1.09506  0.97   
  8    2    1    584.5699   588.1647   -180.0  1.09467  0.56   
  2    5    6    29.3478    29.1691    0.0     1.09290  0.03   
  7    -4   -4   510.7596   664.2523   180.0   1.08550  0.24   
  4    -5   -6   2.6081     3.1516     180.0   1.08377  0.00   
  8    2    -3   100.6358   122.3089   180.0   1.08377  0.10   
  8    0    -4   0.2308     0.2759     180.0   1.08329  0.00   
  6    -3   -6   128.6832   151.9710   180.0   1.08078  0.12   
  8    -1   -4   140.5191   165.5762   -180.0  1.08078  0.13   
  7    3    3    593.2210   657.8261   180.0   1.07948  0.28   
  8    -3   -3   3.1711     3.1130     -0.0    1.07712  0.00   
  8    3    -1   2896.2313  2943.6288  0.0     1.07375  2.70   
  7    -3   -5   447.2341   423.3230   180.0   1.07236  0.42   
  8    1    -4   9.9801     9.4526     0.0     1.07152  0.01   
  4    5    5    485.2627   471.7737   180.0   1.07041  0.22   
  1    -6   -6   102.6921   98.5420    180.0   1.06820  0.05   
  8    3    0    59.9046    57.4897    0.0     1.06820  0.06   
  7    4    2    136.9616   129.0327   -0.0    1.06656  0.13   
  8    3    -2   872.0339   796.8046   -0.0    1.06534  0.80   
  8    -2   -4   540.6168   470.7508   -180.0  1.06428  0.50   
  0    -6   -6   542.8075   508.7999   0.0     1.06163  0.25   
  8    2    2    482.3069   452.1435   -0.0    1.06163  0.22   
  2    -6   -6   4052.1467  3819.4152  -0.0    1.06103  1.85   
  7    0    -6   193.9321   185.1427   180.0   1.05968  0.18   
  5    -3   -7   22.1619    21.2282    -180.0  1.05887  0.02   
  4    -4   -7   0.0335     0.0318     -0.0    1.05807  0.00   
  6    4    4    597.2711   560.2400   0.0     1.05780  0.27   
  1    -5   -7   401.2184   368.1196   180.0   1.05567  0.36   
  7    -1   -6   3075.2898  2876.0134  0.0     1.05405  2.77   
  6    -1   -7   120.1164   96.0292    180.0   1.05188  0.11   
  0    -5   -7   106.2620   96.1733    180.0   1.04932  0.09   
  8    3    1    139.1184   125.8424   -180.0  1.04932  0.12   
  2    -5   -7   769.9735   710.9298   -180.0  1.04874  0.69   
  8    2    -4   1081.2368  1054.8155  0.0     1.04681  0.96   
  9    -1   -1   41.3891    39.5918    -0.0    1.04589  0.02   
  3    5    6    691.7181   652.8901   0.0     1.04563  0.61   
  6    -5   -5   903.2416   860.5179   0.0     1.04546  0.40   
  3    -3   -8   5.4619     5.0481     -180.0  1.04391  0.00   
  9    0    -1   144.1217   133.2087   -0.0    1.04391  0.13   
  1    6    6    773.2696   704.3078   180.0   1.04203  0.34   
  3    -6   -6   5639.8364  5068.1304  0.0     1.04090  2.48   
  9    0    0    5146.8289  4606.3017  -0.0    1.04090  2.26   
  7    -2   -6   2459.8441  3186.1942  -0.0    1.03562  2.14   
  8    -3   -4   513.5246   642.0962   -180.0  1.03562  0.45   
  5    -5   -6   49.3033    59.0735    -0.0    1.03500  0.04   
  9    -1   -2   107.5017   128.4126   0.0     1.03500  0.09   
  9    0    -2   45.1410    52.6031    180.0   1.03411  0.04   
  6    -4   -6   1005.6841  1176.4815  0.0     1.03370  0.87   
  6    -2   -7   440.4673   493.8533   -180.0  1.03152  0.38   
  8    0    -5   578.0156   648.3543   180.0   1.03152  0.50   
  1    5    7    549.9742   596.0282   -0.0    1.03039  0.47   
  3    -5   -7   170.5592   182.8156   -180.0  1.02929  0.15   
  9    1    -1   0.0956     0.1024     0.0     1.02929  0.00   
  7    -4   -5   30.9571    32.1184    180.0   1.02834  0.03   
  8    -1   -5   28.1259    29.1586    180.0   1.02834  0.02   
  9    1    0    1086.0594  1104.2716  0.0     1.02540  0.93   
  9    -2   -2   949.7495   1032.9061  0.0     1.02346  0.40   
  7    4    3    384.3907   415.6235   180.0   1.02249  0.33   
  8    1    -5   15.2143    18.0820    -0.0    1.02233  0.01   
  9    1    -2   3.8297     4.2601     180.0   1.02088  0.00   
  1    -4   -8   913.5557   981.9484   -0.0    1.02056  0.77   
  8    3    2    44.9424    45.3240    180.0   1.01913  0.04   
  8    4    0    1.7178     1.7246     180.0   1.01482  0.00   
  2    -4   -8   61.0835    62.1126    -180.0  1.01430  0.05   
  8    -2   -5   12.3707    12.7815    0.0     1.01312  0.01   
  5    -4   -7   145.6751   149.0946   -180.0  1.01255  0.12   
  9    0    -3   82.0693    83.8071    -180.0  1.01255  0.07   
  9    -1   -3   1617.8205  1655.3869  0.0     1.01242  1.35   
  4    -3   -8   70.7176    72.7885    0.0     1.01172  0.06   
  2    6    6    2395.5223  2335.2122  180.0   1.01148  1.00   
  4    -6   -6   515.7107   482.9407   0.0     1.00993  0.21   
  9    1    1    431.6988   393.8751   0.0     1.00962  0.18   
  7    -3   -6   11.0434    7.9179     -180.0  1.00630  0.01   
  9    2    -1   649.1769   572.6979   -180.0  1.00355  0.53   
  5    5    5    3154.3362  2792.1428  -180.0  1.00307  0.43   
  5    -2   -8   65.6480    63.1940    -0.0    1.00173  0.05   
  9    1    -3   7.9921     7.8133     -180.0  1.00105  0.01   
  2    5    7    447.6200   415.0605   0.0     1.00082  0.37   
  6    -3   -7   2688.5694  2778.3105  -180.0  1.00067  2.19   
  9    -2   -3   695.5465   700.2564   -0.0    1.00067  0.57   
  4    -5   -7   398.9324   392.8799   -180.0  0.99932  0.32   
  9    2    0    391.1567   368.0841   -180.0  0.99902  0.32   
  8    4    1    342.6414   294.7609   -0.0    0.99767  0.28   
  8    -4   -4   2404.6597  2206.1422  -0.0    0.99764  0.98   
  3    -4   -8   290.0155   236.9821   -180.0  0.99667  0.23   
  9    2    -2   32.2766    26.3622    180.0   0.99667  0.03   
  6    5    4    127.7618   73.0570    0.0     0.99267  0.10   
  7    0    -7   318.4245   234.3690   -180.0  0.98741  0.13   
  8    -3   -5   585.7969   417.3643   180.0   0.98741  0.47   
  1    -6   -7   2.1810     1.8484     0.0     0.98352  0.00   
  9    2    1    4.6982     3.9885     -0.0    0.98352  0.00   
  7    -1   -7   7.8293     8.3600     -0.0    0.98197  0.01   
  6    -5   -6   492.5737   519.0849   -0.0    0.98133  0.39   
  9    0    -4   2894.7432  3057.8818  -180.0  0.98133  2.28   
  8    3    3    3159.7271  3100.2019  180.0   0.98048  1.24   
  9    -1   -4   169.0415   185.2039   -180.0  0.98033  0.13   
  9    2    -3   4.6388     4.5794     -180.0  0.97906  0.00   
  2    -6   -7   56.3245    54.1784    -0.0    0.97878  0.04   
  7    -5   -5   0.0512     0.0483     -180.0  0.97847  0.00   
  9    -3   -3   21.3464    20.1442    0.0     0.97847  0.01   
  0    -6   -7   407.4330   380.5462   0.0     0.97751  0.32   
  8    0    -6   39.4015    34.8814    180.0   0.97576  0.03   
  3    6    6    476.1214   524.1424   -180.0  0.97281  0.18   
  7    4    4    413.8236   456.8208   180.0   0.97281  0.16   
  8    -1   -6   391.5560   475.5921   0.0     0.97221  0.30   
  5    -3   -8   2243.7046  2681.4969  180.0   0.97170  1.73   
  9    1    -4   1191.9417  1422.0279  -180.0  0.97170  0.92   
  5    -6   -6   0.5823     0.7047     -0.0    0.97096  0.00   
  8    4    2    415.1001   487.3155   -0.0    0.97076  0.32   
  4    -4   -8   453.8289   569.8518   0.0     0.96938  0.35   
  9    3    -1   19.9337    24.6639    -0.0    0.96911  0.02   
  7    -4   -6   60.6135    77.9402    0.0     0.96881  0.05   
  8    1    -6   58.4557    75.2058    -0.0    0.96881  0.04   
  9    -2   -4   2.7202     3.4900     -0.0    0.96881  0.00   
  7    -2   -7   199.6706   287.3528   -0.0    0.96618  0.15   
  9    3    0    70.8960    75.8655    -0.0    0.96419  0.05   
  1    -5   -8   27.9017    29.7978    0.0     0.96419  0.02   
  9    3    -2   653.7681   685.1151   180.0   0.96374  0.50   
  3    -6   -7   39.0512    40.7345    -0.0    0.96374  0.03   
  7    5    3    512.7723   514.6245   0.0     0.96331  0.39   
  6    -4   -7   214.8668   198.6253   -180.0  0.96213  0.16   
  5    -5   -7   18.9082    16.9087    -180.0  0.96152  0.01   
  1    6    7    39.9259    36.0599    180.0   0.96132  0.03   
  2    -5   -8   701.3293   594.4954   180.0   0.95972  0.53   
  0    -5   -8   143.2405   117.3761   -180.0  0.95853  0.11   
  9    2    2    845.2043   692.1570   -0.0    0.95853  0.32   
  8    -2   -6   763.8366   612.4023   0.0     0.95850  0.58   
  8    -4   -5   325.3896   232.5073   -0.0    0.95353  0.24   
  9    2    -4   1.9194     1.5616     0.0     0.95235  0.00   
  6    -2   -8   81.6259    69.9251    -0.0    0.95203  0.06   
  9    3    1    838.6683   715.0977   -0.0    0.94944  0.62   
  9    3    -3   693.4259   582.9069   180.0   0.94858  0.51   
  9    -3   -4   7.8424     6.3584     180.0   0.94783  0.01   
  3    -5   -8   353.1694   303.3054   180.0   0.94553  0.26   
  1    5    8    134.8808   128.8191   -0.0    0.94325  0.10   
  9    0    -5   856.9923   899.7398   180.0   0.94312  0.63   
  10   -1   -1   42.0969    41.7128    180.0   0.94199  0.02   
  7    -3   -7   40.1097    39.5070    -180.0  0.94146  0.03   
  9    -1   -5   21.6021    21.2637    180.0   0.94146  0.02   
  4    -6   -7   61.2049    56.1708    -180.0  0.93977  0.04   
  10   0    -1   181.6101   166.6766   180.0   0.93977  0.13   
  6    5    5    199.5036   174.4013   -180.0  0.93749  0.07   
  10   0    0    26.7446    23.2385    0.0     0.93681  0.01   
  2    6    7    1746.6559  1497.7615  -180.0  0.93642  1.26   
  8    4    3    1262.6143  1082.3904  -180.0  0.93642  0.91   
  8    -3   -6   212.0142   180.0193   180.0   0.93588  0.15   
  9    1    -5   2.2866     1.8137     0.0     0.93533  0.00   
  5    -4   -8   403.1535   308.3645   180.0   0.93477  0.29   
  10   -1   -2   40.1699    31.1654    180.0   0.93477  0.03   
  10   0    -2   210.0971   161.6950   180.0   0.93336  0.15   
  9    -2   -5   119.2529   107.4280   -180.0  0.93050  0.09   
  4    6    6    247.4385   245.7471   0.0     0.92898  0.09   
  9    4    -1   48.7390    50.1363    180.0   0.92872  0.03   
  10   1    -1   425.6394   448.9726   180.0   0.92832  0.30   
  6    -6   -6   0.0957     0.1086     180.0   0.92698  0.00   
  10   -2   -2   3.1432     3.5729     -180.0  0.92698  0.00   
  6    -3   -8   2261.8902  2658.8717  -180.0  0.92688  1.60   
  9    3    2    989.1234   1077.8352  0.0     0.92616  0.70   
  7    -5   -6   448.8857   520.7990   -180.0  0.92604  0.32   
  4    -3   -9   13.3476    14.4186    -180.0  0.92497  0.01   
  2    -4   -9   956.8671   1020.9052  180.0   0.92473  0.68   
  10   1    0    0.4622     0.4931     0.0     0.92473  0.00   
  9    4    0    802.5482   842.1780   180.0   0.92366  0.57   
  4    -5   -8   0.0733     0.0762     180.0   0.92287  0.00   
  10   1    -2   115.9535   120.9997   -0.0    0.92287  0.08   
  7    5    4    1.5034     1.8085     0.0     0.92071  0.00   
  8    5    2    676.3892   862.2564   0.0     0.91969  0.47   
  8    0    -7   308.1204   448.4726   -180.0  0.91918  0.22   
  9    -4   -4   1944.4834  2753.7087  0.0     0.91918  0.68   
  6    -5   -7   24.6429    33.8086    -0.0    0.91875  0.02   
  9    2    -5   157.8395   217.4201   0.0     0.91875  0.11   
  10   -1   -3   78.3940    107.0681   0.0     0.91875  0.05   
  10   0    -3   4.7842     6.5346     -0.0    0.91813  0.00   
  1    -7   -7   306.9358   358.5090   -180.0  0.91552  0.11   
  8    -1   -7   54.3519    79.5446    180.0   0.91550  0.04   
  7    -1   -8   2.8940     2.3494     180.0   0.91408  0.00   
  8    -5   -5   15.2224    13.3584    -180.0  0.91408  0.01   
  2    -7   -7   64.9377    59.7597    -180.0  0.91240  0.02   
  10   1    1    75.0876    69.0150    180.0   0.91240  0.03   
  3    -4   -9   174.2598   158.9355   -180.0  0.91201  0.12   
  9    -3   -5   177.8884   158.0515   -180.0  0.91116  0.12   
  10   -2   -3   444.2740   396.0447   -180.0  0.91065  0.30   
  9    4    1    148.2976   129.8758   180.0   0.90997  0.10   
  0    -7   -7   147.3754   128.9876   0.0     0.90997  0.05   
  7    -4   -7   931.4262   833.2058   0.0     0.90985  0.64   
  5    -6   -7   2.1143     1.7669     -180.0  0.90883  0.00   
  10   1    -3   520.3405   434.9758   -0.0    0.90883  0.36   
  10   2    -1   268.1788   220.8568   -180.0  0.90861  0.18   
  1    -6   -8   296.7950   232.2891   0.0     0.90759  0.20   
  8    -4   -6   30.7056    20.8440    180.0   0.90619  0.02   
  3    6    7    3.7953     3.0080     -180.0  0.90479  0.00   
  2    -6   -8   54.4741    43.0931    0.0     0.90455  0.04   
  10   2    0    25.7167    20.3361    -180.0  0.90455  0.02   
  10   2    -2   1698.8260  1362.4113  0.0     0.90418  1.15   
  8    -2   -7   104.8091   88.0636    180.0   0.90334  0.07   
  0    -6   -8   728.4569   589.4531   0.0     0.90218  0.49   
  3    -7   -7   47.4723    37.0753    -0.0    0.90086  0.02   
  7    -2   -8   13.0805    9.5710     0.0     0.90062  0.01   
  9    0    -6   43.0712    31.7915    -180.0  0.90062  0.03   
  9    -1   -6   71.4693    54.4431    -180.0  0.89850  0.05   
  8    4    4    943.9577   851.9876   -180.0  0.89714  0.32   
  9    3    3    50.0501    47.5047    180.0   0.89620  0.02   
  1    7    7    52.7497    49.9271    180.0   0.89620  0.02   
  6    -4   -8   360.7131   362.7884   180.0   0.89533  0.24   
  10   0    -4   333.6301   334.7750   -180.0  0.89533  0.22   
  10   -1   -4   801.5182   806.8049   0.0     0.89524  0.53   
  5    -3   -9   87.1955    89.4954    180.0   0.89475  0.06   
  9    1    -6   706.8732   745.9406   -0.0    0.89448  0.47   
  10   -3   -3   2721.1814  2829.3802  180.0   0.89448  0.90   
  5    -5   -8   1.0698     1.1125     0.0     0.89352  0.00   
  3    -6   -8   287.6172   291.2250   180.0   0.89330  0.19   
  10   2    1    275.9162   271.8515   180.0   0.89234  0.18   
  4    -4   -9   2451.4019  2378.9925  0.0     0.89162  1.62   
  10   2    -3   2113.3001  2052.9383  -0.0    0.89162  1.40   
  8    5    3    50.9720    51.1194    0.0     0.88967  0.03   
  1    6    8    338.5985   333.6802   0.0     0.88876  0.22   
  9    4    2    333.0245   328.6896   0.0     0.88876  0.22   
  9    -2   -6   69.5736    67.3414    -180.0  0.88830  0.05   
  10   1    -4   130.2844   117.5331   -180.0  0.88735  0.09   
  10   -2   -4   204.2239   180.9927   -0.0    0.88709  0.13   
  1    -5   -9   73.4068    70.8183    0.0     0.88499  0.05   
  9    -4   -5   742.0510   698.2441   -0.0    0.88497  0.48   
  8    -3   -7   131.2197   142.3251   180.0   0.88369  0.09   
  5    6    6    183.7661   191.1435   -0.0    0.88265  0.06   
  2    -5   -9   5.1666     5.5418     0.0     0.88217  0.00   
  10   3    -1   62.6356    67.3117    -0.0    0.88217  0.04   
  4    -7   -7   297.6129   321.0958   -180.0  0.88183  0.10   
  6    -2   -9   927.6396   1039.2090  -0.0    0.88059  0.60   
  7    -6   -6   2025.3804  2228.0723  180.0   0.88059  0.65   
  0    -5   -9   2477.6338  2572.7641  -180.0  0.87997  1.60   
  7    -3   -8   139.8653   156.1785   0.0     0.87987  0.09   
  10   3    -2   40.2223    39.2209    -180.0  0.87874  0.03   
  10   3    0    483.5641   455.1601   -0.0    0.87783  0.31   
  7    5    5    0.7614     0.7280     0.0     0.87554  0.00   
  2    7    7    820.4066   786.0617   -180.0  0.87529  0.26   
  4    -6   -8   650.7761   621.6021   180.0   0.87473  0.42   
  7    -5   -7   197.2859   191.4265   -0.0    0.87353  0.13   
  6    -6   -7   79.6813    79.5367    180.0   0.87308  0.05   
  10   2    2    431.7704   434.3342   180.0   0.87293  0.14   
  10   2    -4   48.9488    51.5388    -0.0    0.87193  0.03   
  3    -5   -9   383.5468   405.5356   -0.0    0.87173  0.24   
  8    -5   -6   148.4464   159.8518   -180.0  0.87151  0.09   
  10   -3   -4   98.6424    106.2058   180.0   0.87151  0.06   
  9    -3   -6   192.7812   224.0263   180.0   0.87081  0.12   
  4    6    7    37.0583    40.5002    180.0   0.86860  0.02   
  2    6    8    90.3060    99.1319    0.0     0.86835  0.06   
  10   3    -3   500.1201   575.2302   180.0   0.86781  0.31   
  9    5    1    1027.9498  1125.2285  -180.0  0.86750  0.65   
  10   0    -5   207.8539   228.1787   0.0     0.86663  0.13   
  10   3    1    96.8757    99.6682    0.0     0.86605  0.06   
  10   -1   -5   667.7364   704.9939   -0.0    0.86595  0.42   
  5    -4   -9   491.9718   489.4420   0.0     0.86507  0.31   
  8    0    -8   518.6538   486.4378   -0.0    0.86398  0.16   
  9    4    3    41.6229    32.6382    -180.0  0.86158  0.03   
  8    -1   -8   60.6294    42.6008    180.0   0.86033  0.04   
  6    -3   -9   2.7745     2.0045     -0.0    0.85998  0.00   
  10   1    -5   180.5517   131.4687   0.0     0.85998  0.11   
  6    -5   -8   11.2070    8.3302     -180.0  0.85947  0.01   
  10   -2   -5   1.1371     0.9693     -0.0    0.85798  0.00   
  8    -4   -7   22.8966    19.5480    0.0     0.85798  0.01   
  5    -7   -7   821.5378   775.9586   -0.0    0.85670  0.25   
  11   -1   -1   523.3795   494.9684   -0.0    0.85670  0.16   
  9    0    -7   124.5291   126.8806   -180.0  0.85614  0.08   
  8    5    4    56.4862    55.6024    -0.0    0.85520  0.03   
  4    -5   -9   3194.7532  3332.0589  -0.0    0.85445  1.96   
  11   0    -1   578.1005   598.5972   -180.0  0.85445  0.35   
  9    -5   -5   224.0814   236.8017   -0.0    0.85374  0.07   
  9    -1   -7   354.7624   381.9946   -180.0  0.85374  0.22   
  7    -4   -8   505.5144   527.4065   -0.0    0.85332  0.31   
  1    -7   -8   870.1263   843.8081   -180.0  0.85276  0.53   
  11   -1   -2   130.3262   121.6323   -0.0    0.85183  0.08   
  11   0    0    30.4362    28.1450    -180.0  0.85164  0.01   
  9    1    -7   4.7254     4.2502     0.0     0.85144  0.00   
  2    -7   -8   62.6094    56.1887    -180.0  0.85081  0.04   
  10   4    -1   176.0222   157.6486   -0.0    0.85081  0.11   
  5    -6   -8   254.1436   222.8281   -180.0  0.85019  0.15   
  10   3    -4   174.9107   153.0652   180.0   0.85019  0.11   
  11   0    -2   359.8169   315.6847   180.0   0.85019  0.22   
  8    -2   -8   405.0100   346.5583   180.0   0.84965  0.25   
  10   -4   -4   604.5805   520.3768   0.0     0.84965  0.18   
  3    7    7    209.5607   179.6311   -0.0    0.84873  0.06   
  9    5    2    78.1408    66.2742    0.0     0.84850  0.05   
  10   4    -2   0.0894     0.0745     -180.0  0.84830  0.00   
  0    -7   -8   46.0223    38.2636    -0.0    0.84770  0.03   
  10   3    2    5.9642     4.9434     0.0     0.84770  0.00   
  9    -4   -6   128.3292   98.4999    180.0   0.84731  0.08   
  10   2    -5   89.0478    67.2491    0.0     0.84648  0.05   
  11   -2   -2   704.2054   545.3960   -180.0  0.84648  0.21   
  10   4    0    0.3379     0.2750     180.0   0.84635  0.00   
  11   1    -1   334.1492   289.2537   -180.0  0.84525  0.20   
  9    -2   -7   419.1486   411.1283   -180.0  0.84442  0.25   
  10   -3   -5   208.7582   193.6002   -180.0  0.84330  0.12   
  3    6    8    68.8233    65.5110    180.0   0.84240  0.04   
  3    -7   -8   115.2601   111.5895   180.0   0.84198  0.07   
  11   1    0    14.4240    13.9699    -180.0  0.84198  0.01   
  11   1    -2   15.9290    15.6808    180.0   0.84168  0.01   
  11   -1   -3   18.6651    19.3043    0.0     0.84020  0.01   
  1    -6   -9   896.6981   900.0886   -0.0    0.84007  0.53   
  7    -2   -9   52.7047    56.0142    0.0     0.83998  0.03   
  11   0    -3   12.8925    12.7757    180.0   0.83918  0.01   
  3    -4   -10  114.5477   112.9909   180.0   0.83900  0.07   
  2    -6   -9   608.5479   596.3202   0.0     0.83820  0.36   
  1    7    8    18.0296    17.8552    0.0     0.83599  0.01   
  6    6    6    2642.5927  2610.7224  -0.0    0.83589  0.26   
  0    -6   -9   150.6202   148.5524   -180.0  0.83523  0.09   
  10   4    1    253.2048   249.9365   180.0   0.83523  0.15   
  7    -6   -7   694.4073   664.5871   180.0   0.83453  0.41   
  11   -2   -3   996.8422   955.8620   -180.0  0.83453  0.59   
  6    -4   -9   0.5500     0.5190     -180.0  0.83406  0.00   
  8    -6   -6   297.9208   282.3521   -180.0  0.83385  0.09   
  10   0    -6   992.2352   934.6073   -0.0    0.83385  0.58   
  8    -3   -8   5.2036     5.0113     0.0     0.83270  0.00   
  10   -1   -6   246.5756   236.2834   -0.0    0.83270  0.14   
  11   1    1    21.0361    20.0956    0.0     0.83211  0.01   
  5    -5   -9   841.1414   786.7427   0.0     0.83153  0.49   
  11   1    -3   434.9792   408.7645   -0.0    0.83153  0.25   
  9    4    4    157.4246   158.9619   -0.0    0.83016  0.05   
  7    6    5    185.0475   189.3107   180.0   0.82985  0.11   
  3    -6   -9   94.4297    96.6605    -0.0    0.82976  0.05   
  11   2    -1   12.5973    12.8947    0.0     0.82976  0.01   
  9    -3   -7   133.3608   141.2761   -0.0    0.82883  0.08   
  10   1    -6   74.1965    81.0676    -0.0    0.82844  0.04   
  8    -5   -7   203.1324   234.0658   0.0     0.82784  0.12   
  5    -3   -10  63.7485    77.1554    -180.0  0.82708  0.04   
  6    -7   -7   415.3419   498.0818   0.0     0.82708  0.12   
  4    -7   -8   93.3551    112.0219   180.0   0.82691  0.05   
  11   2    -2   589.4369   709.6770   0.0     0.82691  0.34   
  11   2    0    39.5330    49.1873    -0.0    0.82614  0.02   
  10   -2   -6   64.5441    94.2082    0.0     0.82508  0.04   
  9    5    3    24.1615    29.8031    0.0     0.82424  0.01   
  1    6    9    11.9095    14.6460    -180.0  0.82403  0.01   
  10   3    3    24.2301    29.8872    0.0     0.82403  0.01   
  4    -4   -10  64.1408    80.8536    -0.0    0.82356  0.04   
  10   -4   -5   4.9232     5.9193     -180.0  0.82293  0.00   
  7    -5   -8   435.7423   515.2483   -0.0    0.82263  0.25   
  11   -1   -4   330.3665   391.0639   0.0     0.82263  0.19   
  7    -3   -9   1465.9886  1724.2287  -0.0    0.82256  0.84   
  11   -3   -3   1355.8299  1600.9622  180.0   0.82256  0.39   
  11   0    -4   12.2904    14.3791    0.0     0.82218  0.01   
  6    -6   -8   15.2789    17.3928    -180.0  0.82122  0.01   
  9    -5   -6   59.6326    60.4233    180.0   0.81926  0.03   
  2    7    8    0.2466     0.2466     -180.0  0.81844  0.00   
  10   4    2    88.4805    88.0505    0.0     0.81823  0.05   
  4    7    7    249.8653   248.1109   -0.0    0.81814  0.07   
  8    5    5    286.4800   284.4684   -0.0    0.81814  0.08   
  11   2    -3   911.2297   898.7337   0.0     0.81778  0.52   
  10   2    -6   0.0379     0.0369     -180.0  0.81686  0.00   
  11   -2   -4   316.2526   307.0358   0.0     0.81679  0.18   
  1    -5   -10  755.0600   718.4487   0.0     0.81630  0.43   
  11   2    1    567.9696   540.4269   180.0   0.81630  0.32   
  11   1    -4   139.6953   127.7778   180.0   0.81548  0.08   
  4    -6   -9   1.0649     0.9782     -0.0    0.81532  0.00   
  2    -5   -10  37.6310    34.6622    0.0     0.81459  0.02   
  8    6    4    206.3344   186.4861   180.0   0.81246  0.12   
  10   5    0    616.8977   553.8605   -180.0  0.81186  0.35   
  9    0    -8   876.0789   864.6027   0.0     0.81151  0.49   
  10   -3   -6   22.1438    21.2203    180.0   0.81151  0.01   
  8    -4   -8   11.7623    9.4655     0.0     0.81059  0.01   
  11   3    -1   70.2728    49.0490    180.0   0.80899  0.04   
  9    -1   -8   115.2931   73.9415    -180.0  0.80897  0.06   
  8    -1   -9   48.6549    31.0666    -0.0    0.80799  0.03   
  9    -4   -7   1.3977     0.8972     -180.0  0.80799  0.00   
  2    6    9    73.4205    51.1886    0.0     0.80720  0.04   
  3    -5   -10  132.5429   88.3891    -180.0  0.80683  0.07   
  11   3    -2   0.2625     0.1747     180.0   0.80683  0.00   
  5    -7   -8   154.6022   102.7863   -0.0    0.80657  0.09   
  11   3    0    281.4009   206.8156   -0.0    0.80515  0.16   
  11   -3   -4   349.5209   252.0147   0.0     0.80507  0.19   
  6    -5   -9   1.1856     0.9047     -180.0  0.80436  0.00   
  5    -4   -10  243.1000   206.6812   -180.0  0.80298  0.13   
  11   2    -4   185.4054   157.6376   180.0   0.80298  0.10   
  10   5    1    799.2963   743.7441   -180.0  0.80156  0.44   
  1    -8   -8   2715.1047  2582.7369  180.0   0.80088  0.74   
  11   2    2    2792.8754  2663.3539  -180.0  0.80088  0.76   
  9    -2   -8   716.7916   720.6436   180.0   0.80055  0.39   
  7    -4   -9   291.3332   282.7583   -0.0    0.80027  0.16   
  11   0    -5   0.7249     0.7026     180.0   0.80027  0.00   
  11   -1   -5   36.5681    35.3377    0.0     0.80020  0.02   
  6    -3   -10  8.3150     7.9012     -180.0  0.79985  0.00   
  2    -8   -8   140.3765   136.4214   180.0   0.79974  0.04   
  11   3    -3   10.9897    11.1464    -180.0  0.79882  0.01   
  8    -2   -9   8.5324     8.9048     0.0     0.79865  0.00   
  10   0    -7   11.0224    11.4620    -0.0    0.79865  0.01   
  10   -5   -5   88.6479    98.3560    -180.0  0.79811  0.02   
  10   -1   -7   1.1406     1.3617     -0.0    0.79717  0.00   
  10   4    3    46.3206    51.2691    180.0   0.79641  0.03   
  0    -8   -8   62.7893    69.6602    180.0   0.79622  0.02   
  9    5    4    575.0113   635.4056   -0.0    0.79613  0.31   
  3    7    8    394.8772   435.1295   -0.0    0.79613  0.21   
  5    -6   -9   176.5842   202.2355   -180.0  0.79580  0.10   
  1    -7   -9   87.5770    98.1920    -0.0    0.79556  0.05   
  11   3    1    146.9603   165.1666   -0.0    0.79556  0.08   
  8    -6   -7   226.5696   262.4611   -0.0    0.79489  0.12   
  7    -7   -7   7.4552     8.6401     180.0   0.79455  0.00   
  11   1    -5   5.9918     6.9884     180.0   0.79455  0.00   
  2    -7   -9   298.5305   338.2037   -0.0    0.79444  0.16   
  10   1    -7   1045.4607  1246.1344  180.0   0.79436  0.56   
  11   -2   -5   8.0710     9.5171     -180.0  0.79436  0.00   
  4    -5   -10  253.0249   291.6587   -0.0    0.79353  0.14   
  3    -8   -8   27.8233    31.1067    0.0     0.79286  0.01   
  10   -4   -6   311.1694   365.2306   180.0   0.79285  0.17   
  0    -7   -9   2.7241     2.7473     -0.0    0.79099  0.00   
  7    6    6    273.3824   266.9143   -0.0    0.79017  0.07   
  10   -2   -7   287.2937   260.5485   0.0     0.79002  0.15   
  7    -6   -8   1.9273     1.7859     -180.0  0.78935  0.00   
  9    -6   -6   3.4701     3.1930     180.0   0.78820  0.00   
  11   -4   -4   208.2245   191.6505   -0.0    0.78820  0.06   
  3    -7   -9   446.5409   425.4102   0.0     0.78769  0.24   
  9    -3   -8   13.3596    13.3195    -180.0  0.78677  0.01   
  1    8    8    118.2900   117.8199   0.0     0.78604  0.03   
  10   5    2    18.5938    18.5671    -0.0    0.78604  0.01   
  9    6    3    421.9957   421.9624   180.0   0.78577  0.22   
  11   3    -4   616.1547   635.8245   -180.0  0.78546  0.33   
  12   -1   -1   2790.6651  2858.4916  0.0     0.78546  0.74   
  5    7    7    389.5901   388.4046   180.0   0.78506  0.10   
  7    -2   -10  1488.2897  1566.5008  180.0   0.78458  0.79   
  8    -5   -8   32.6429    34.2171    -180.0  0.78458  0.02   
  11   4    -1   29.9868    29.9018    0.0     0.78415  0.02   
  8    -3   -9   427.6092   445.7960   0.0     0.78407  0.23   
  11   2    -5   0.0408     0.0392     180.0   0.78342  0.00   
  12   0    -1   157.2920   149.6959   0.0     0.78328  0.08   
  9    -5   -7   129.9880   120.8331   0.0     0.78312  0.07   
  11   -3   -5   4.9224     4.5847     -0.0    0.78312  0.00   
  11   4    -2   63.7377    58.4418    -0.0    0.78263  0.03   
  6    -7   -8   458.1444   410.3293   0.0     0.78215  0.24   
  12   -1   -2   986.7374   884.7030   -0.0    0.78215  0.52   
  1    7    9    1.3821     1.2868     0.0     0.78101  0.00   
  11   3    2    100.8854   93.9158    -180.0  0.78083  0.05   
  4    -8   -8   30.1999    28.0875    -0.0    0.78067  0.01   
  12   0    0    189.3589   176.0000   0.0     0.78067  0.05   
  12   0    -2   170.3727   158.6297   180.0   0.78043  0.09   
  1    -6   -10  316.2873   296.5341   -0.0    0.78021  0.17   
  11   4    0    300.2892   281.3373   0.0     0.78021  0.16   
  8    6    5    513.3737   484.1962   180.0   0.78004  0.27   
  2    -6   -10  291.0586   277.8424   -180.0  0.77915  0.15   
  6    -4   -10  381.2068   375.1053   -180.0  0.77844  0.20   
  12   -2   -2   439.7170   429.8112   -0.0    0.77844  0.11   
  10   -3   -7   2571.5048  2561.2447  0.0     0.77765  1.34   
  0    -6   -10  7.1387     6.7964     0.0     0.77589  0.00   
  4    -7   -9   2.7229     2.5698     180.0   0.77574  0.00   
  11   4    -3   42.2385    39.6400    -180.0  0.77574  0.02   
  12   1    -1   29.7053    28.0355    -180.0  0.77574  0.02   
  5    -5   -10  95.2008    89.3197    -180.0  0.77551  0.05   
  11   0    -6   69.6944    67.3883    0.0     0.77467  0.04   
  7    -5   -9   112.6677   110.9789   0.0     0.77435  0.06   
  11   -1   -6   311.8422   310.6191   180.0   0.77418  0.16   
  12   -1   -3   36.3950    36.7306    180.0   0.77355  0.02   
  12   1    -2   451.5261   454.8777   -180.0  0.77341  0.23   
  3    -6   -10  848.5473   858.3818   -180.0  0.77278  0.44   
  12   1    0    252.6565   255.4778   -0.0    0.77278  0.13   
  6    -6   -9   298.9922   304.0104   -180.0  0.77232  0.15   
  12   0    -3   535.3020   544.1661   180.0   0.77232  0.28   
  11   4    1    39.8975    40.9911    0.0     0.77105  0.02   
  2    8    8    44.3395    45.3325    0.0     0.77097  0.01   
  10   4    4    10.0210    10.2590    0.0     0.77097  0.00   
  4    7    8    100.9636   103.2047   0.0     0.77029  0.05   
  10   -5   -6   310.2374   325.5851   180.0   0.77015  0.16   
  7    -3   -10  0.8644     0.8936     -180.0  0.76990  0.00   
  11   1    -6   9.6162     9.9470     180.0   0.76990  0.00   
  12   -2   -3   30.4921    31.3165    180.0   0.76954  0.02   
  9    -4   -8   442.5094   451.2044   -180.0  0.76846  0.23   
  11   -2   -6   598.7336   610.5580   180.0   0.76846  0.31   
  9    0    -9   2742.8853  2788.9471  0.0     0.76799  0.70   
  11   3    -5   203.3010   206.7390   0.0     0.76754  0.10   
  11   -4   -5   107.9101   110.3743   -180.0  0.76715  0.05   
  1    6    10   84.7104    86.4098    -0.0    0.76647  0.04   
  2    7    9    294.9309   299.7730   180.0   0.76622  0.15   
  10   5    3    299.9926   305.5771   180.0   0.76622  0.15   
  12   1    -3   190.5960   199.6864   -180.0  0.76592  0.10   
  9    5    5    3352.2614  3369.1959  0.0     0.76555  0.85   
  9    -1   -9   258.6773   289.4643   -0.0    0.76542  0.13   
  8    -4   -9   496.0590   529.9304   180.0   0.76511  0.25   
  12   1    1    749.3681   732.7307   0.0     0.76471  0.19   
  4    -4   -11  77.1197    69.9211    180.0   0.76390  0.04   
  5    -8   -8   1065.3475  974.3925   -0.0    0.76390  0.27   
  12   2    -1   1.6608     1.4852     180.0   0.76330  0.00   
  10   0    -8   37.6689    32.6198    0.0     0.76246  0.02   
  11   3    3    18.6958    17.3357    -0.0    0.76180  0.00   
  4    -6   -10  2.4850     2.3237     -180.0  0.76149  0.00   
  12   2    -2   32.5097    30.3929    0.0     0.76149  0.02   
  9    6    4    512.7749   482.6373   180.0   0.76090  0.26   
  10   -1   -8   154.6378   148.7627   -180.0  0.76077  0.08   
  10   -4   -7   74.4745    71.4954    -0.0    0.76077  0.04   
  12   -3   -3   74.2080    70.5582    0.0     0.76052  0.02   
  8    -7   -7   241.9034   229.9916   -0.0    0.76052  0.06   
  11   2    -6   113.6370   107.8723   -180.0  0.76017  0.06   
  12   -1   -4   27.3290    25.9090    -0.0    0.76017  0.01   
  12   2    0    568.3310   536.8306   -0.0    0.76007  0.28   
  12   0    -4   37.8713    35.5545    -0.0    0.75941  0.02   
  5    -7   -9   115.7793   108.5987   180.0   0.75928  0.06   
  10   1    -8   715.2174   664.1122   180.0   0.75914  0.36   
  9    -2   -9   84.8021    77.7631    180.0   0.75787  0.04   
  11   -3   -6   2.2808     2.1075     180.0   0.75787  0.00   
  11   4    2    4.3500     4.1262     180.0   0.75721  0.00   
  11   5    -1   582.8608   557.9888   0.0     0.75648  0.29   
  8    -6   -8   39.5855    38.1444    -0.0    0.75596  0.02   
  12   -2   -4   254.5731   244.9959   0.0     0.75596  0.13   
  2    -5   -11  23.1618    22.1359    0.0     0.75552  0.01   
  9    -6   -7   441.1285   421.0648   0.0     0.75545  0.22   
  7    -7   -8   16.2544    15.3690    -180.0  0.75487  0.01   
  12   2    -3   19.2655    18.2571    -180.0  0.75474  0.01   
  10   -2   -8   42.7877    39.8289    0.0     0.75415  0.02   
  6    -5   -10  194.2809   186.2520   -180.0  0.75373  0.10   
  12   1    -4   159.0556   152.6391   -180.0  0.75373  0.08   
  1    -8   -9   102.9875   100.9675   180.0   0.75255  0.05   
  11   5    0    34.9150    34.2681    0.0     0.75255  0.02   
  10   6    2    1100.7787  1079.4592  -0.0    0.75247  0.54   
  2    -8   -9   301.2274   296.2431   -0.0    0.75199  0.15   
  12   2    1    269.8769   265.4719   0.0     0.75199  0.13   
  3    8    8    1681.3468  1652.9790  -0.0    0.75184  0.41   
  7    -4   -10  19.8650    19.4111    -180.0  0.75114  0.01   
  8    -2   -10  238.7436   232.6767   -180.0  0.75098  0.12   
  6    7    7    298.6282   295.3157   0.0     0.75082  0.07   
  3    -5   -11  0.0753     0.0754     -180.0  0.74971  0.00   
  0    -8   -9   7.2946     7.8746     0.0     0.74828  0.00   
  5    -4   -11  171.5427   198.3043   180.0   0.74778  0.08   
  3    7    9    305.6311   329.0688   180.0   0.74743  0.15   
  11   -5   -5   68.5056    80.3017    0.0     0.74731  0.02   
  12   -3   -4   561.6718   643.2910   0.0     0.74703  0.27   
  3    -8   -9   280.5816   302.0638   0.0     0.74665  0.14   
  12   3    -1   2126.2560  2299.7257  180.0   0.74665  1.03   
  9    -5   -8   37.0077    41.9181    -180.0  0.74659  0.02   
  11   0    -7   403.6553   456.6341   -0.0    0.74659  0.20   
  8    6    6    116.7128   122.0427   -180.0  0.74643  0.03   
  6    -3   -11  435.1177   455.0209   0.0     0.74602  0.21   
  7    -6   -9   9.8959     10.3409    180.0   0.74602  0.00   
  5    -6   -10  278.8252   287.2573   180.0   0.74590  0.14   
  9    -3   -9   3.7090     3.7226     0.0     0.74576  0.00   
  11   -1   -7   1.3314     1.3432     -180.0  0.74576  0.00   
  12   3    -2   373.7102   371.4209   180.0   0.74534  0.18   
  10   -6   -6   0.0426     0.0412     -0.0    0.74456  0.00   
  11   5    1    21.3078    20.8596    -0.0    0.74394  0.01   
  1    -7   -10  56.7692    55.5194    -0.0    0.74378  0.03   
  12   2    -4   418.4359   412.2385   -180.0  0.74344  0.20   
  6    -8   -8   828.7801   813.8004   -0.0    0.74344  0.20   
  2    -7   -10  356.3179   346.7664   180.0   0.74325  0.17   
  12   3    0    176.6100   171.9952   -180.0  0.74325  0.09   
  10   5    4    26.4904    25.5838    180.0   0.74310  0.01   
  10   -3   -8   1079.7407  1066.9715  -0.0    0.74298  0.52   
  11   -4   -6   477.1655   470.4303   -180.0  0.74298  0.23   
  8    -5   -9   1326.2185  1300.5379  180.0   0.74275  0.64   
  12   -1   -5   1347.3187  1317.1575  -180.0  0.74275  0.65   
  11   1    -7   236.9216   232.3104   180.0   0.74270  0.11   
  12   0    -5   142.4291   138.2285   -180.0  0.74242  0.07   
  5    7    8    539.4226   505.7550   -180.0  0.74212  0.26   
  10   -5   -7   1.4616     1.1767     180.0   0.74028  0.00   
  11   -2   -7   20.4087    16.3543    0.0     0.74028  0.01   
  0    -7   -10  78.2338    67.1271    -180.0  0.73967  0.04   
  12   2    2    35.1916    30.0436    -180.0  0.73951  0.01   
  1    8    9    0.2089     0.1801     180.0   0.73944  0.00   
  11   4    3    17.5668    15.0976    -180.0  0.73944  0.01   
  4    -5   -11  13.3788    11.2515    0.0     0.73938  0.01   
  12   3    -3   0.3563     0.2996     -0.0    0.73938  0.00   
  6    -7   -9   382.7505   321.4263   180.0   0.73918  0.18   
  8    -3   -10  781.1270   649.0086   -0.0    0.73845  0.37   
  12   -2   -5   195.8914   164.4422   -180.0  0.73845  0.09   
  3    -7   -10  183.8897   158.7373   -180.0  0.73809  0.09   
  12   1    -5   41.9897    36.2009    180.0   0.73748  0.02   
  4    -8   -9   92.4892    82.1936    -180.0  0.73682  0.04   
  12   3    1    102.6394   99.5563    0.0     0.73532  0.05   
  10   6    3    83.4646    82.1946    180.0   0.73466  0.04   
  11   2    -7   1060.2231  1091.9108  -180.0  0.73432  0.50   
  12   -4   -4   108.3664   110.7430   0.0     0.73385  0.03   
  9    6    5    63.2882    62.6947    0.0     0.73371  0.03   
  1    7    10   7.0132     7.2851     0.0     0.73112  0.00   
  11   5    2    5.3089     5.5280     -0.0    0.73112  0.00   
  11   -3   -7   671.3314   780.8111   0.0     0.73043  0.32   
  9    -4   -9   1244.5989  1454.4486  -180.0  0.72975  0.58   
  12   -3   -5   254.4499   289.4644   -0.0    0.72975  0.12   
  4    8    8    1766.6471  1844.6348  0.0     0.72961  0.41   
  7    -5   -10  81.6901    89.4672    0.0     0.72923  0.04   
  12   3    -4   58.7539    62.7135    -180.0  0.72911  0.03   
  4    -7   -10  83.0151    84.3539    0.0     0.72858  0.04   
  6    -4   -11  69.6647    68.4661    -180.0  0.72820  0.03   
  12   2    -5   0.0341     0.0336     180.0   0.72820  0.00   
  10   -4   -8   105.0786   98.9653    -0.0    0.72786  0.05   
  1    -6   -11  35.3407    33.7139    -0.0    0.72713  0.02   
  6    -6   -10  9.0981     8.6076     -0.0    0.72681  0.00   
  2    -6   -11  1300.8282  1220.2412  180.0   0.72663  0.61   
  12   4    -1   1140.6615  1069.6917  -180.0  0.72663  0.53   
  2    8    9    504.0359   472.5573   180.0   0.72650  0.23   
  10   0    -9   28.7365    26.9013    0.0     0.72638  0.01   
  9    -7   -7   106.0263   96.0024    0.0     0.72612  0.02   
  8    -7   -8   46.2004    40.9772    -0.0    0.72586  0.02   
  12   4    -2   2.8927     2.5978     0.0     0.72578  0.00   
  4    7    9    252.7929   231.5734   -180.0  0.72558  0.12   
  5    -5   -11  182.9753   159.8421   180.0   0.72509  0.08   
  13   -1   -1   394.0436   347.0911   0.0     0.72509  0.09   
  10   -1   -9   253.1312   217.2048   -180.0  0.72456  0.12   
  11   -5   -6   23.3426    20.3116    -0.0    0.72456  0.01   
  9    -1   -10  21.1922    19.4933    -180.0  0.72386  0.01   
  0    -6   -11  22.3682    21.3038    -180.0  0.72329  0.01   
  12   3    2    15.7008    14.9530    -0.0    0.72329  0.01   
  12   4    0    72.7575    69.7168    -180.0  0.72314  0.03   
  13   0    -1   26.5675    25.6165    180.0   0.72302  0.01   
  5    -8   -9   1.8075     1.7427     -0.0    0.72302  0.00   
  13   -1   -2   4.2062     4.0990     -180.0  0.72283  0.00   
  8    -4   -10  0.6790     0.6973     -0.0    0.72220  0.00   
  12   0    -6   5.8877     6.0187     0.0     0.72220  0.00   
  9    -6   -8   180.5995   185.6742   -0.0    0.72215  0.08   
  12   -1   -6   1512.3755  1553.7580  -180.0  0.72215  0.70   
  7    -3   -11  7.4639     7.8433     0.0     0.72189  0.00   
  3    -6   -11  1285.7961  1314.8594  -180.0  0.72181  0.59   
  13   0    -2   195.3313   203.6835   -180.0  0.72113  0.09   
  12   4    -3   255.1692   262.6578   -0.0    0.72062  0.12   
  13   0    0    1149.4733  1176.7867  180.0   0.72062  0.26   
  13   -2   -2   76.7828    78.0929    -180.0  0.72025  0.02   
  7    -8   -8   158.0620   160.6373   -180.0  0.72025  0.04   
_reflns_number_total  872
_reflns_limit_h_min  0
_reflns_limit_h_max  13
_reflns_limit_k_min  -8
_reflns_limit_k_max  8
_reflns_limit_l_min  -11
_reflns_limit_l_max  10
_reflns_d_resolution_low    9.368
_reflns_d_resolution_high   0.720

# POWDER DATA TABLE
_pd_meas_2theta_range_min  2.08400
_pd_meas_2theta_range_max  92.13200
_pd_meas_2theta_range_inc  0.00400
_pd_proc_2theta_range_min  2.07710
_pd_proc_2theta_range_max  92.12510
_pd_proc_2theta_range_inc  0.00400
_pd_proc_number_of_points  22513

loop_
   _pd_meas_intensity_total
   _pd_calc_intensity_total
   _pd_proc_intensity_bkg_calc
   _pd_proc_ls_weight
  31327.0677   0            0           0         
  31007.4117   0            0           0         
  30279.871    0            0           0         
  30096.3822   0            0           0         
  30152.8854   0            0           0         
  30272.6429   0            0           0         
  30307.0807   0            0           0         
  30098.0453   0            0           0         
  30340.3571   0            0           0         
  30740.4226   0            0           0         
  30227.4925   0            0           0         
  30365.9574   0            0           0         
  30009.1463   0            0           0         
  30436.0005   0            0           0         
  30620.5      0            0           0         
  30553.2651   0            0           0         
  30572.1269   0            0           0         
  30204.0847   0            0           0         
  29979.8332   0            0           0         
  30488.0245   0            0           0         
  30767.8294   0            0           0         
  30275.9616   0            0           0         
  30997.4739   0            0           0         
  30681.1426   0            0           0         
  30129.1002   0            0           0         
  30183.506    0            0           0         
  30330.8185   0            0           0         
  30251.7143   0            0           0         
  30742.2238   0            0           0         
  29992.1316   0            0           0         
  29987.42     0            0           0         
  30025.6691   0            0           0         
  29910.299    0            0           0         
  30088.5643   0            0           0         
  30243.279    0            0           0         
  30496.4291   0            0           0         
  30266.6736   0            0           0         
  30025.5779   0            0           0         
  29923.6259   0            0           0         
  30433.2891   0            0           0         
  30286.4391   0            0           0         
  30714.032    0            0           0         
  29936.4674   0            0           0         
  30282.3592   0            0           0         
  30367.3685   0            0           0         
  30066.939    0            0           0         
  30225.0024   0            0           0         
  30261.9856   0            0           0         
  30310.7061   0            0           0         
  30575.5982   0            0           0         
  30168.9238   0            0           0         
  29983.3813   0            0           0         
  30796.5068   0            0           0         
  30415.4602   0            0           0         
  30737.8189   0            0           0         
  30284.2094   0            0           0         
  29975.4053   0            0           0         
  29868.6022   0            0           0         
  30356.7682   0            0           0         
  30226.7626   0            0           0         
  30391.8828   0            0           0         
  30367.0948   0            0           0         
  30024.9752   0            0           0         
  30776.4036   0            0           0         
  30400.1397   0            0           0         
  30509.4054   0            0           0         
  30224.7587   0            0           0         
  30264.7276   0            0           0         
  30031.8212   0            0           0         
  30255.3227   0            0           0         
  30372.8614   0            0           0         
  30546.5865   0            0           0         
  30114.6725   0            0           0         
  30143.8562   0            0           0         
  30422.499    0            0           0         
  30413.1432   0            0           0         
  30450.0758   0            0           0         
  30430.8992   0            0           0         
  30205.9673   0            0           0         
  30206.5353   0            0           0         
  30335.6653   0            0           0         
  30077.681    0            0           0         
  30422.574    0            0           0         
  30361.2594   0            0           0         
  30240.8257   0            0           0         
  30331.3058   0            0           0         
  30437.881    0            0           0         
  30328.0106   0            0           0         
  30354.2649   0            0           0         
  30191.9257   0            0           0         
  30362.1341   0            0           0         
  30331.3024   0            0           0         
  30195.2073   0            0           0         
  30168.6681   0            0           0         
  30056.1132   0            0           0         
  30040.6162   0            0           0         
  30215.359    0            0           0         
  30542.6749   0            0           0         
  30504.7181   0            0           0         
  30382.5701   0            0           0         
  30605.6301   0            0           0         
  30709.1572   0            0           0         
  30366.4153   0            0           0         
  30413.7811   0            0           0         
  30220.7952   0            0           0         
  30599.9846   0            0           0         
  30646.8013   0            0           0         
  30422.2727   0            0           0         
  30507.6133   0            0           0         
  30312.9205   0            0           0         
  30270.457    0            0           0         
  30787.4725   0            0           0         
  30420.8705   0            0           0         
  30145.3592   0            0           0         
  30607.8573   0            0           0         
  30526.5922   0            0           0         
  30740.4542   0            0           0         
  30556.381    0            0           0         
  30414.1882   0            0           0         
  30211.7387   0            0           0         
  30450.9351   0            0           0         
  30602.5265   0            0           0         
  30676.1505   0            0           0         
  30873.6732   0            0           0         
  30464.0665   0            0           0         
  30665.0113   0            0           0         
  30788.7676   0            0           0         
  30837.653    0            0           0         
  30601.9314   0            0           0         
  30669.4479   0            0           0         
  30586.4448   0            0           0         
  30855.2867   0            0           0         
  30747.4799   0            0           0         
  30972.7076   0            0           0         
  31093.6968   0            0           0         
  31102.143    0            0           0         
  31078.3373   0            0           0         
  31080.6859   0            0           0         
  30923.6598   0            0           0         
  30727.471    0            0           0         
  30852.5285   0            0           0         
  31375.7514   0            0           0         
  30884.455    0            0           0         
  30596.9849   0            0           0         
  30888.6969   0            0           0         
  31141.7954   0            0           0         
  31051.9798   0            0           0         
  31325.8248   0            0           0         
  31009.8891   0            0           0         
  31041.0479   0            0           0         
  31057.0868   0            0           0         
  30798.2848   0            0           0         
  31086.1278   0            0           0         
  31189.3761   0            0           0         
  31728.6608   0            0           0         
  31127.7851   0            0           0         
  31021.3124   0            0           0         
  31262.6397   0            0           0         
  31409.6086   0            0           0         
  31484.9208   0            0           0         
  31587.8094   0            0           0         
  31202.7342   0            0           0         
  31548.8345   0            0           0         
  31796.3033   0            0           0         
  31450.2425   0            0           0         
  31724.8426   0            0           0         
  31543.3834   0            0           0         
  31451.9154   0            0           0         
  31709.5787   0            0           0         
  31802.7878   0            0           0         
  31727.9482   0            0           0         
  31813.1246   0            0           0         
  31837.767    0            0           0         
  32106.858    0            0           0         
  32658.8793   0            0           0         
  32239.3862   0            0           0         
  32184.0762   0            0           0         
  31533.658    0            0           0         
  31491.4298   0            0           0         
  32223.6364   0            0           0         
  32197.9822   0            0           0         
  31931.8877   0            0           0         
  31854.0245   0            0           0         
  32151.2769   0            0           0         
  32103.8429   0            0           0         
  32752.2901   0            0           0         
  32868.2304   0            0           0         
  32307.3396   0            0           0         
  32545.4117   0            0           0         
  32643.395    0            0           0         
  32322.4139   0            0           0         
  33208.2365   0            0           0         
  32809.0684   0            0           0         
  32644.4074   0            0           0         
  32909.9021   0            0           0         
  32793.3987   0            0           0         
  32854.2856   0            0           0         
  33330.2017   0            0           0         
  32703.5243   0            0           0         
  32813.5723   0            0           0         
  33018.2742   0            0           0         
  32863.0016   0            0           0         
  32609.6928   0            0           0         
  33257.934    0            0           0         
  33436.3055   0            0           0         
  32668.7484   0            0           0         
  32708.6841   0            0           0         
  33271.503    0            0           0         
  33459.9999   0            0           0         
  33562.7064   0            0           0         
  33229.5878   0            0           0         
  33061.7313   0            0           0         
  33547.2408   0            0           0         
  33373.557    0            0           0         
  33416.879    0            0           0         
  33225.4668   0            0           0         
  33799.3674   0            0           0         
  33720.4323   0            0           0         
  33505.6153   0            0           0         
  33886.4226   0            0           0         
  33517.5537   0            0           0         
  33566.8913   0            0           0         
  34234.6832   0            0           0         
  33581.5852   0            0           0         
  33846.8674   0            0           0         
  34094.4758   0            0           0         
  33892.7794   0            0           0         
  33660.5372   0            0           0         
  33921.7583   0            0           0         
  34290.1133   0            0           0         
  34074.518    0            0           0         
  34405.4084   0            0           0         
  34328.0174   0            0           0         
  34287.361    0            0           0         
  34140.8703   0            0           0         
  34260.4116   0            0           0         
  34153.8064   0            0           0         
  34414.8424   0            0           0         
  33955.8329   0            0           0         
  33872.221    0            0           0         
  34170.3049   0            0           0         
  34242.0695   0            0           0         
  34853.5413   0            0           0         
  34420.2724   0            0           0         
  33927.6076   0            0           0         
  34309.5241   0            0           0         
  33727.6294   0            0           0         
  33997.6211   0            0           0         
  34327.6278   0            0           0         
  33968.8354   0            0           0         
  34109.6042   0            0           0         
  34174.4302   0            0           0         
  34283.6586   0            0           0         
  34449.2127   0            0           0         
  34161.5529   0            0           0         
  33708.448    0            0           0         
  33739.0972   0            0           0         
  34074.6025   0            0           0         
  33707.6068   0            0           0         
  33936.9245   0            0           0         
  33825.0862   0            0           0         
  33845.5869   0            0           0         
  33654.885    0            0           0         
  33657.4743   0            0           0         
  33745.3558   0            0           0         
  33759.3726   0            0           0         
  33755.1944   0            0           0         
  33567.2409   0            0           0         
  33652.6483   0            0           0         
  33680.0604   0            0           0         
  33555.9495   0            0           0         
  33045.0711   0            0           0         
  33291.7963   0            0           0         
  32995.2597   0            0           0         
  33098.6203   0            0           0         
  33495.7625   0            0           0         
  32793.0801   0            0           0         
  32329.4453   0            0           0         
  32994.8573   0            0           0         
  33313.5554   0            0           0         
  33207.1866   0            0           0         
  33208.8642   0            0           0         
  32911.7775   0            0           0         
  32393.8082   0            0           0         
  32895.4276   0            0           0         
  32624.8046   0            0           0         
  32523.8728   0            0           0         
  32266.2867   0            0           0         
  32453.4987   0            0           0         
  32404.7035   0            0           0         
  32037.8061   0            0           0         
  32408.5677   0            0           0         
  32441.4292   0            0           0         
  32723.6688   0            0           0         
  32573.165    0            0           0         
  32504.2111   0            0           0         
  32254.1234   0            0           0         
  32216.0575   0            0           0         
  32674.9212   0            0           0         
  31925.3876   0            0           0         
  32023.9259   0            0           0         
  31980.724    0            0           0         
  32146.5984   0            0           0         
  32190.7239   0            0           0         
  32769.191    0            0           0         
  32793.5131   0            0           0         
  32110.224    0            0           0         
  32494.6322   0            0           0         
  32012.957    0            0           0         
  31597.9028   0            0           0         
  32072.0187   0            0           0         
  31879.6324   0            0           0         
  31986.7862   0            0           0         
  31753.7833   0            0           0         
  31786.5361   0            0           0         
  31674.7996   0            0           0         
  31864.212    0            0           0         
  31678.6846   0            0           0         
  31719.1519   0            0           0         
  31390.0407   0            0           0         
  31136.9925   0            0           0         
  31385.28     0            0           0         
  31616.3218   0            0           0         
  31554.7868   0            0           0         
  31164.4857   0            0           0         
  31407.8509   0            0           0         
  32068.2576   0            0           0         
  31790.6695   0            0           0         
  31231.7498   0            0           0         
  31338.4407   0            0           0         
  31141.7459   0            0           0         
  31552.8929   0            0           0         
  31326.0055   0            0           0         
  30925.8166   0            0           0         
  31318.3537   0            0           0         
  30933.5598   0            0           0         
  31032.847    0            0           0         
  30972.8163   0            0           0         
  31018.9755   0            0           0         
  31253.2234   0            0           0         
  31065.7873   0            0           0         
  30769.2176   0            0           0         
  30975.0551   0            0           0         
  30910.9902   0            0           0         
  30896.8302   0            0           0         
  31004.4161   0            0           0         
  30845.0462   0            0           0         
  31392.0932   0            0           0         
  30961.9088   0            0           0         
  30505.6819   0            0           0         
  30488.1773   0            0           0         
  30950.2485   0            0           0         
  30785.1895   0            0           0         
  30493.3524   0            0           0         
  30986.3056   0            0           0         
  30909.606    0            0           0         
  31100.6488   0            0           0         
  30968.9563   0            0           0         
  30654.571    0            0           0         
  30226.9337   0            0           0         
  30503.6367   0            0           0         
  31464.1019   0            0           0         
  30813.6697   0            0           0         
  30769.0836   0            0           0         
  30875.1743   0            0           0         
  30580.4421   0            0           0         
  30709.5575   0            0           0         
  30217.4331   0            0           0         
  30447.0876   0            0           0         
  30452.3197   0            0           0         
  30863.3279   0            0           0         
  30484.3338   0            0           0         
  30433.9127   0            0           0         
  30348.6232   0            0           0         
  30178.3838   0            0           0         
  30377.7362   0            0           0         
  30085.2826   0            0           0         
  30389.116    0            0           0         
  30380.4435   0            0           0         
  30307.6364   0            0           0         
  30564.4296   0            0           0         
  30455.074    0            0           0         
  30131.7267   0            0           0         
  30782.8619   0            0           0         
  30086.0812   0            0           0         
  30572.1695   0            0           0         
  30859.1475   0            0           0         
  30071.1306   0            0           0         
  30097.0389   0            0           0         
  30307.5718   0            0           0         
  30144.5578   0            0           0         
  30050.2757   0            0           0         
  30499.7087   0            0           0         
  30279.3971   0            0           0         
  30086.4292   0            0           0         
  30077.8885   0            0           0         
  30067.2142   0            0           0         
  29977.5704   0            0           0         
  29972.9689   0            0           0         
  29971.985    0            0           0         
  30130.0206   0            0           0         
  30313.4539   0            0           0         
  30411.6299   0            0           0         
  29808.4164   0            0           0         
  29967.2416   0            0           0         
  30178.1683   0            0           0         
  29925.062    0            0           0         
  30221.2772   0            0           0         
  29935.7483   0            0           0         
  29929.2423   0            0           0         
  30360.7174   0            0           0         
  29973.111    0            0           0         
  30161.3132   0            0           0         
  30237.3671   0            0           0         
  30030.5828   0            0           0         
  29708.0756   0            0           0         
  30173.0094   0            0           0         
  30364.7629   0            0           0         
  30103.1083   0            0           0         
  29827.8422   0            0           0         
  30002.252    0            0           0         
  30068.4119   0            0           0         
  30413.8314   0            0           0         
  30130.9204   0            0           0         
  30426.4859   0            0           0         
  30461.6621   0            0           0         
  30035.0729   0            0           0         
  30087.8486   0            0           0         
  29546.3918   0            0           0         
  29644.0753   0            0           0         
  29791.6048   0            0           0         
  30043.2533   0            0           0         
  30182.0734   0            0           0         
  30064.3491   0            0           0         
  30308.2448   0            0           0         
  30076.3335   0            0           0         
  30061.1086   0            0           0         
  29693.0271   0            0           0         
  29808.6288   0            0           0         
  30205.8632   0            0           0         
  30099.6227   0            0           0         
  29741.6674   0            0           0         
  30043.8302   0            0           0         
  29838.126    0            0           0         
  29866.0814   0            0           0         
  29869.1809   0            0           0         
  30247.0974   0            0           0         
  30032.7162   0            0           0         
  30315.4665   0            0           0         
  30375.137    0            0           0         
  29789.3752   0            0           0         
  29677.4295   0            0           0         
  29799.3459   0            0           0         
  30084.4699   0            0           0         
  30413.7047   0            0           0         
  29969.0271   0            0           0         
  29983.4475   0            0           0         
  30123.3302   0            0           0         
  30182.385    0            0           0         
  30453.0233   0            0           0         
  30150.1905   0            0           0         
  30054.1208   0            0           0         
  30024.7212   0            0           0         
  30967.7006   0            0           0         
  30822.9111   0            0           0         
  30723.2526   0            0           0         
  31100.5149   0            0           0         
  31748.8688   0            0           0         
  31769.265    0            0           0         
  31596.1426   0            0           0         
  31198.7953   0            0           0         
  31094.7435   0            0           0         
  31215.9918   0            0           0         
  31518.5362   0            0           0         
  31456.9026   0            0           0         
  31284.2757   0            0           0         
  31342.4883   0            0           0         
  31059.1267   0            0           0         
  30710.9146   0            0           0         
  30943.6064   32031.634    31927.4257  0.000032317 
  30564.2789   31939.5334   31834.5233  0.000032718 
  30636.6186   31850.0655   31744.2443  0.000032641 
  31022.2877   31763.1785   31656.5367  0.000032235 
  30937.5254   31678.8216   31571.3497  0.000032323 
  31232.1417   31596.9448   31488.633   0.000032018 
  31437.7847   31517.4986   31408.3371  0.000031809 
  31019.7639   31440.4347   31330.4134  0.000032238 
  31109.6676   31365.705    31254.8137  0.000032144 
  30894.0075   31293.2625   31181.4909  0.000032369 
  30936.3368   31224.7933   31110.3982  0.000032324 
  31006.9502   31156.7914   31041.4899  0.000032251 
  30674.1224   31090.9397   30974.7206  0.000032601 
  30482.0607   31027.1936   30910.046   0.000032806 
  30714.4264   30965.5094   30847.4222  0.000032558 
  30704.4683   30905.8445   30786.806   0.000032569 
  30954.5877   30848.1561   30728.1549  0.000032305 
  30795.1317   30792.4029   30671.4271  0.000032473 
  30961.3223   30738.5438   30616.5813  0.000032298 
  30547.9431   30686.5382   30563.5771  0.000032735 
  30170.1643   30636.3467   30512.3743  0.000033145 
  30328.8747   30587.93     30462.9339  0.000032972 
  30565.7113   30541.2497   30415.2169  0.000032716 
  30194.4353   30496.2679   30369.1854  0.000033119 
  30536.8082   30452.9472   30324.8019  0.000032747 
  30581.5697   30411.2511   30282.0293  0.000032699 
  30613.0362   30371.1434   30240.8315  0.000032666 
  30557.6892   30332.5885   30201.1727  0.000032725 
  30422.133    30295.5518   30163.0177  0.000032871 
  30446.212    30259.9985   30126.3319  0.000032845 
  30670.7189   30225.8952   30091.0812  0.000032604 
  30871.7743   30193.2083   30057.2321  0.000032392 
  30505.519    30161.9054   30024.7518  0.000032781 
  30345.9731   30131.9543   29993.6077  0.000032953 
  29987.464    30103.3231   29963.768   0.000033347 
  29923.2049   30075.9811   29935.2013  0.000033419 
  30222.7934   30049.8975   29907.8768  0.000033088 
  30056.853    30025.0422   29881.764   0.00003327 
  30291.0685   30001.3858   29856.8333  0.000033013 
  30179.2229   29978.8992   29833.0552  0.000033135 
  30337.79     29957.5539   29810.4008  0.000032962 
  30344.8253   29937.3219   29788.8418  0.000032955 
  30298.0432   29918.1754   29768.3504  0.000033005 
  30178.4514   29900.0876   29748.8991  0.000033136 
  30033.5263   29883.0317   29730.4609  0.000033296 
  30185.0511   29866.9817   29713.0094  0.000033129 
  29527.6642   29851.9118   29696.5186  0.000033867 
  30598.273    29837.7968   29680.9628  0.000032682 
  29800.6493   29824.612    29666.3169  0.000033556 
  30158.2709   29812.3331   29652.5562  0.000033158 
  30365.3187   29800.936    29639.6564  0.000032932 
  30276.3026   29790.3976   29627.5937  0.000033029 
  30198.4847   29780.6944   29616.3446  0.000033114 
  30039.5784   29771.8044   29605.8862  0.000033289 
  29807.6659   29763.7049   29596.1958  0.000033548 
  29982.3481   29756.3745   29587.2513  0.000033353 
  30198.2826   29749.7917   29579.0307  0.000033114 
  30183.5722   29743.9354   29571.5128  0.000033131 
  30279.0889   29738.7854   29564.6765  0.000033026 
  30145.123    29734.3214   29558.5012  0.000033173 
  30173.8474   29730.5234   29552.9666  0.000033141 
  30114.9643   29727.3724   29548.0528  0.000033206 
  29815.9505   29724.8491   29543.7403  0.000033539 
  29876.6856   29722.9352   29540.0099  0.000033471 
  29950.359    29721.6123   29536.8429  0.000033389 
  30010.6618   29720.8622   29534.2208  0.000033321 
  30177.2778   29720.6679   29532.1256  0.000033138 
  30240.3006   29721.0118   29530.5393  0.000033068 
  30170.7078   29721.8776   29529.4448  0.000033145 
  30065.4681   29723.2485   29528.8247  0.000033261 
  29936.9061   29725.1082   29528.6626  0.000033404 
  30241.2177   29727.4414   29528.9418  0.000033067 
  30393.7213   29730.2325   29529.6463  0.000032902 
  30523.6052   29733.4661   29530.7603  0.000032762 
  30272.9798   29737.1279   29532.2683  0.000033033 
  29905.3606   29741.2031   29534.1552  0.000033439 
  30108.6749   29745.6779   29536.4061  0.000033213 
  30196.5464   29750.5381   29539.0064  0.000033116 
  30392.0476   29755.7707   29541.9419  0.000032903 
  30196.2192   29761.3624   29545.1985  0.000033117 
  30063.7078   29767.2999   29548.7627  0.000033263 
  29878.0424   29773.5713   29552.6209  0.000033469 
  30320.6857   29780.164    29556.7601  0.000032981 
  29820.3357   29787.0659   29561.1674  0.000033534 
  30163.2012   29794.2657   29565.8301  0.000033153 
  29982.0881   29801.7516   29570.736   0.000033353 
  29705.3152   29809.5132   29575.8731  0.000033664 
  30215.2092   29817.5392   29581.2294  0.000033096 
  30264.3879   29825.819    29586.7936  0.000033042 
  30081.2706   29834.3429   29592.5542  0.000033243 
  30319.8518   29843.1003   29598.5002  0.000032982 
  29994.5949   29852.0823   29604.6209  0.000033339 
  29666.9343   29861.2791   29610.9056  0.000033708 
  30145.1953   29870.6812   29617.3441  0.000033173 
  30072.123    29880.2806   29623.9262  0.000033253 
  29887.4685   29890.0678   29630.6421  0.000033459 
  30126.0591   29900.0354   29637.4822  0.000033194 
  29984.0194   29910.1749   29644.437   0.000033351 
  29796.1572   29920.4781   29651.4973  0.000033561 
  29783.1859   29930.9383   29658.6543  0.000033576 
  29920.5217   29941.5474   29665.899   0.000033422 
  30450.7396   29952.2993   29673.223   0.00003284 
  29696.7716   29963.1866   29680.618   0.000033674 
  30094.4517   29974.2026   29688.0756  0.000033229 
  30207.2541   29985.3419   29695.5882  0.000033105 
  29891.3321   29996.5979   29703.1477  0.000033455 
  30029.1349   30007.9645   29710.7469  0.000033301 
  30003.4884   30019.437    29718.3782  0.000033329 
  30240.303    30031.0094   29726.0344  0.000033068 
  29952.8202   30042.6775   29733.7087  0.000033386 
  29813.9252   30054.4356   29741.3942  0.000033541 
  29816.9407   30066.2803   29749.0843  0.000033538 
  30127.525    30078.2067   29756.7725  0.000033192 
  30164.8343   30090.2103   29764.4525  0.000033151 
  30587.4142   30102.2883   29772.1183  0.000032693 
  30163.851    30114.4369   29779.7639  0.000033152 
  30102.9362   30126.652    29787.3836  0.000033219 
  29863.0029   30138.9319   29794.9716  0.000033486 
  30285.5338   30151.2725   29802.5227  0.000033019 
  29841.0564   30163.6726   29810.0314  0.000033511 
  29684.1302   30176.1293   29817.4927  0.000033688 
  29762.3426   30188.6399   29824.9015  0.0000336 
  30123.0875   30201.204    29832.2531  0.000033197 
  30465.8833   30213.8188   29839.5427  0.000032824 
  30225.9665   30226.4843   29846.7658  0.000033084 
  29539.905    30239.199    29853.918   0.000033853 
  30249.2793   30251.9615   29860.995   0.000033059 
  30319.7074   30264.7725   29867.9927  0.000032982 
  30097.2424   30277.6315   29874.9072  0.000033226 
  29971.4512   30290.5376   29881.7345  0.000033365 
  30620.7694   30303.4929   29888.4709  0.000032658 
  30101.3502   30316.4964   29895.1129  0.000033221 
  29996.4504   30329.5508   29901.657   0.000033337 
  30431.0447   30342.6556   29908.0997  0.000032861 
  30250.0718   30355.8141   29914.4379  0.000033058 
  29861.4086   30369.0274   29920.6686  0.000033488 
  30361.1889   30382.2968   29926.7886  0.000032937 
  30560.9287   30395.6266   29932.7951  0.000032722 
  30217.4392   30409.0188   29938.6853  0.000033093 
  29786.5156   30422.4756   29944.4567  0.000033572 
  30076.9758   30436.0026   29950.1066  0.000033248 
  30104.4115   30449.6016   29955.6326  0.000033218 
  30342.0978   30463.2789   29961.0324  0.000032958 
  30381.2001   30477.0384   29966.3038  0.000032915 
  30070.9572   30490.8839   29971.4445  0.000033255 
  30773.1965   30504.8229   29976.4527  0.000032496 
  30324.9372   30518.8595   29981.3264  0.000032976 
  30738.6643   30533.002    29986.0636  0.000032532 
  29945.707    30547.2561   29990.6628  0.000033394 
  30215.6926   30561.6281   29995.1222  0.000033095 
  30383.7787   30576.1278   29999.4403  0.000032912 
  30343.3261   30590.7626   30003.6156  0.000032956 
  30245.2721   30605.5398   30007.6467  0.000033063 
  29758.1867   30620.4715   30011.5323  0.000033604 
  30031.3853   30635.565    30015.2713  0.000033298 
  30270.0705   30650.8334   30018.8624  0.000033036 
  30746.3731   30666.2854   30022.3046  0.000032524 
  30574.6108   30681.9354   30025.5969  0.000032707 
  30292.373    30697.7948   30028.7384  0.000033012 
  30474.8129   30713.8753   30031.7284  0.000032814 
  30616.9677   30730.1939   30034.5659  0.000032662 
  30604.515    30746.7641   30037.2505  0.000032675 
  30537.5943   30763.6      30039.7814  0.000032747 
  30756.203    30780.7216   30042.1581  0.000032514 
  30277.0603   30798.1428   30044.3801  0.000033028 
  30361.9029   30815.886    30046.447   0.000032936 
  30580.5316   30833.9691   30048.3585  0.000032701 
  31283.7142   30852.4108   30050.1143  0.000031966 
  30711.7353   30871.2369   30051.7142  0.000032561 
  30629.739    30890.4673   30053.1579  0.000032648 
  30500.1152   30910.1299   30054.4455  0.000032787 
  30359.9066   30930.2492   30055.5768  0.000032938 
  30281.5608   30950.8503   30056.5519  0.000033023 
  30621.5362   30971.967    30057.3709  0.000032657 
  30688.3948   30993.6255   30058.0338  0.000032586 
  30666.8899   31015.8632   30058.5408  0.000032608 
  30916.5439   31038.7127   30058.8922  0.000032345 
  30578.1838   31062.208    30059.0881  0.000032703 
  31327.9121   31086.3937   30059.1291  0.00003192 
  31123.9625   31111.3054   30059.0153  0.00003213 
  30956.332    31136.9931   30058.7473  0.000032304 
  31423.7205   31163.501    30058.3255  0.000031823 
  31492.2386   31190.875    30057.7504  0.000031754 
  31552.6546   31219.1753   30057.0225  0.000031693 
  31086.3472   31248.455    30056.1425  0.000032168 
  31584.8593   31278.77     30055.1109  0.000031661 
  31572.5592   31310.1927   30053.9285  0.000031673 
  30923.3682   31342.7835   30052.5958  0.000032338 
  31496.8181   31376.6233   30051.1138  0.000031749 
  31796.003    31411.7868   30049.4832  0.00003145 
  31460.7044   31448.3531   30047.7047  0.000031786 
  31541.0601   31486.4208   30045.7793  0.000031705 
  31433.2708   31526.0767   30043.7078  0.000031813 
  31805.2628   31567.4337   30041.4911  0.000031441 
  31703.8638   31610.5981   30039.1302  0.000031542 
  32001.0228   31655.6827   30036.6261  0.000031249 
  32053.2071   31702.8279   30033.9797  0.000031198 
  32112.453    31752.1596   30031.1922  0.000031141 
  32033.9798   31803.8392   30028.2645  0.000031217 
  32252.0181   31858.0221   30025.1978  0.000031006 
  32114.8763   31914.8748   30021.9932  0.000031138 
  32024.0734   31974.6007   30018.6518  0.000031227 
  32377.378    32037.3888   30015.1748  0.000030886 
  32772.2779   32103.4768   30011.5634  0.000030514 
  32681.4358   32173.0985   30007.8188  0.000030598 
  32892.4083   32246.5075   30003.9423  0.000030402 
  32508.5124   32324.0083   29999.935   0.000030761 
  32339.6877   32405.9047   29995.7983  0.000030922 
  32920.3198   32492.5278   29991.5335  0.000030376 
  33377.3772   32584.2741   29987.1418  0.00002996 
  33290.9029   32681.532    29982.6247  0.000030038 
  33324.9501   32784.7774   29977.9834  0.000030008 
  33545.4451   32894.4966   29973.2194  0.00002981 
  33716.8449   33011.2245   29968.334   0.000029659 
  33648.3544   33135.597    29963.3286  0.000029719 
  33660.7638   33268.2563   29958.2047  0.000029708 
  34272.2897   33409.9819   29952.9635  0.000029178 
  34563.0247   33561.5899   29947.6067  0.000028933 
  35188.2512   33723.9866   29942.1357  0.000028419 
  35189.5858   33898.2486   29936.5518  0.000028417 
  35106.9789   34085.4948   29930.8567  0.000028484 
  35730.796    34287.0769   29925.0517  0.000027987 
  35993.1554   34507.2037   29919.1384  0.000027783 
  36200.5211   34741.9936   29913.1182  0.000027624 
  36005.578    34996.1452   29906.9928  0.000027773 
  36271.3209   35271.7384   29900.7635  0.00002757 
  37162.7646   35571.2857   29894.432   0.000026909 
  37348.2745   35897.558    29887.9998  0.000026775 
  37556.7135   36253.7255   29881.4685  0.000026626 
  38778.582    36643.5903   29874.8395  0.000025787 
  38413.4844   37071.4134   29868.1144  0.000026033 
  39014.5854   37542.1465   29861.2949  0.000025631 
  39710.3323   38061.7711   29854.3824  0.000025182 
  40548.6519   38637.0814   29847.3786  0.000024662 
  41176.9918   39276.4592   29840.2849  0.000024285 
  42182.4198   39989.7919   29833.1031  0.000023707 
  42314.24     40789.2109   29825.8346  0.000023633 
  43693.293    41690.3047   29818.4811  0.000022887 
  44643.2732   42712.8006   29811.0441  0.0000224 
  45655.4928   43883.5594   29803.5252  0.000021903 
  46871.4049   45238.9519   29795.9261  0.000021335 
  49019.7941   46829.6653   29788.2482  0.0000204 
  51556.5553   48727.4852   29780.4932  0.000019396 
  53946.7069   51031.5227   29772.6627  0.000018537 
  56634.6127   53878.7891   29764.7583  0.000017657 
  59506.1868   57451.2333   29756.7815  0.000016805 
  62200.1697   61983.769    29748.7339  0.000016077 
  66075.9206   67771.007    29740.6171  0.000015134 
  72296.5471   75163.0565   29732.4327  0.000013832 
  77571.9468   84564.419    29724.1823  0.000012891 
  86361.5559   96410.6391   29715.8674  0.000011579 
  97127.8284   111133.3159  29707.4897  0.000010296 
  111021.1019  129097.0409  29699.0506  0.000009007 
  128696.9053  150465.3547  29690.5518  0.00000777 
  147956.3296  175049.3136  29681.9947  0.000006759 
  172259.0814  202154.9425  29673.3811  0.000005805 
  200685.2781  230671.4384  29664.7123  0.000004983 
  231129.0623  259474.0527  29655.99    0.000004327 
  260760.8768  287732.6464  29647.2157  0.000003835 
  286885.7337  314580.4554  29638.3909  0.000003486 
  308710.2975  338170.075   29629.5172  0.000003239 
  320722.9101  355008.6161  29620.596   0.000003118 
  317991.0082  360692.8613  29611.629   0.000003145 
  310208.9504  352168.9061  29602.6175  0.000003224 
  288316.7496  329953.1269  29593.5632  0.000003468 
  260504.4722  297991.494   29584.4675  0.000003839 
  225232.4061  261451.5088  29575.3319  0.00000444 
  192345.8393  224655.6728  29566.1578  0.000005199 
  160130.6581  190425.2375  29556.9468  0.000006245 
  134651.6019  160266.2512  29547.7003  0.000007427 
  114445.7635  134760.0904  29538.4197  0.000008738 
  99506.447    113907.9128  29529.1065  0.00001005 
  87937.797    97328.8292   29519.7622  0.000011372 
  78611.7257   84441.9348   29510.3882  0.000012721 
  72068.168    74583.0747   29500.9859  0.000013876 
  66116.5527   67097.3559   29491.5567  0.000015125 
  61682.1713   61407.6997   29482.102   0.000016212 
  57679.435    57037.3964   29472.6231  0.000017337 
  54641.797    53620.6722   29463.1216  0.000018301 
  52807.2529   50889.2217   29453.5987  0.000018937 
  49937.3783   48653.097    29444.0559  0.000020025 
  48871.446    46782.579    29434.4944  0.000020462 
  47007.6235   45189.3602   29424.9156  0.000021273 
  45289.2217   43812.4849   29415.3208  0.00002208 
  44307.0452   42609.8238   29405.7114  0.00002257 
  42424.3121   41550.3301   29396.0887  0.000023571 
  41630.0733   40610.9749   29386.4539  0.000024021 
  40484.4927   39773.7664   29376.8083  0.000024701 
  40230.7143   39023.9861   29367.1533  0.000024857 
  39713.9215   38349.9156   29357.4901  0.00002518 
  39007.3143   37743.4173   29347.8199  0.000025636 
  38557.0756   37192.4011   29338.144   0.000025936 
  37668.347    36691.7961   29328.4636  0.000026547 
  37205.1976   36235.4815   29318.78    0.000026878 
  36654.478    35818.4214   29309.0942  0.000027282 
  36789.6068   35436.0954   29299.4076  0.000027182 
  35802.1567   35084.7334   29289.7213  0.000027931 
  35694.9586   34761.0557   29280.0365  0.000028015 
  35132.3539   34462.1049   29270.3543  0.000028464 
  34631.8217   34185.4286   29260.6759  0.000028875 
  34554.3589   33928.7546   29251.0024  0.00002894 
  34214.3055   33690.1717   29241.3349  0.000029228 
  33874.3334   33467.9912   29231.6745  0.000029521 
  33059.4303   33260.6483   29222.0224  0.000030249 
  33861.1105   33066.842    29212.3796  0.000029532 
  33744.7118   32885.3334   29202.7471  0.000029634 
  33634.515    32715.0762   29193.1261  0.000029731 
  33606.0072   32555.1345   29183.5176  0.000029757 
  33387.5375   32404.6174   29173.9226  0.000029951 
  33066.4533   32262.774    29164.3421  0.000030242 
  32913.9505   32128.9275   29154.7772  0.000030382 
  33008.9558   32002.424    29145.2288  0.000030295 
  32326.7267   31882.7269   29135.6979  0.000030934 
  32532.0258   31769.2996   29126.1855  0.000030739 
  32397.7019   31661.6909   29116.6924  0.000030866 
  32571.9079   31559.4915   29107.2198  0.000030701 
  32382.7893   31462.2945   29097.7685  0.000030881 
  31801.5209   31369.7709   29088.3393  0.000031445 
  32095.4337   31281.5812   29078.9333  0.000031157 
  32032.7847   31197.4421   29069.5513  0.000031218 
  31691.3136   31117.095    29060.1941  0.000031554 
  31576.5822   31040.2754   29050.8627  0.000031669 
  31483.9423   30966.7741   29041.5578  0.000031762 
  31472.0019   30896.3668   29032.2804  0.000031774 
  31396.1269   30828.8702   29023.0312  0.000031851 
  31418.3679   30764.1129   29013.8111  0.000031829 
  31596.1517   30701.9183   29004.6208  0.000031649 
  31239.8011   30642.148    28995.4612  0.00003201 
  30976.6139   30584.6498   28986.3329  0.000032282 
  31012.6873   30529.2994   28977.2368  0.000032245 
  30650.2865   30475.9817   28968.1736  0.000032626 
  30693.9556   30424.5746   28959.1441  0.00003258 
  30954.9585   30374.9785   28950.1488  0.000032305 
  30776.2198   30327.1017   28941.1887  0.000032493 
  30752.9756   30280.8436   28932.2643  0.000032517 
  30641.165    30236.1295   28923.3763  0.000032636 
  30652.4555   30192.8718   28914.5254  0.000032624 
  30447.3614   30151.0015   28905.7123  0.000032844 
  30400.5253   30110.4534   28896.9375  0.000032894 
  30639.4013   30071.1555   28888.2018  0.000032638 
  30365.8616   30033.0547   28879.5057  0.000032932 
  30476.2062   29996.0872   28870.8498  0.000032812 
  30318.3027   29960.2039   28862.2347  0.000032983 
  30549.9013   29925.3577   28853.6611  0.000032733 
  30220.2381   29891.4956   28845.1294  0.00003309 
  30316.9912   29858.5795   28836.6402  0.000032985 
  30308.3443   29826.5619   28828.1941  0.000032994 
  29939.9443   29795.4069   28819.7916  0.0000334 
  30180.1288   29765.0801   28811.4332  0.000033134 
  30251.4505   29735.5416   28803.1193  0.000033056 
  30242.6868   29706.7637   28794.8506  0.000033066 
  29856.7972   29678.7105   28786.6275  0.000033493 
  30060.5628   29651.3551   28778.4503  0.000033266 
  30024.7435   29624.6722   28770.3197  0.000033306 
  30228.4658   29598.6309   28762.236   0.000033081 
  29866.3294   29573.2089   28754.1996  0.000033483 
  29396.703    29548.3846   28746.2111  0.000034017 
  29785.6541   29524.1317   28738.2707  0.000033573 
  29845.8148   29500.4331   28730.3789  0.000033506 
  29504.2604   29477.2648   28722.536   0.000033893 
  29507.4329   29454.61     28714.7425  0.00003389 
  29570.905    29432.4518   28706.9987  0.000033817 
  29257.0386   29410.7701   28699.3049  0.00003418 
  29451.4804   29389.5516   28691.6615  0.000033954 
  29440.9058   29368.7778   28684.0687  0.000033966 
  29579.8682   29348.4352   28676.527   0.000033807 
  29497.8294   29328.5115   28669.0366  0.000033901 
  29686.6053   29308.9901   28661.5978  0.000033685 
  29415.0961   29289.8611   28654.2109  0.000033996 
  29717.7264   29271.1096   28646.8762  0.00003365 
  29686.8283   29252.7253   28639.5938  0.000033685 
  29472.4321   29234.6983   28632.3641  0.00003393 
  29645.9271   29217.0154   28625.1873  0.000033731 
  29453.1003   29199.6691   28618.0637  0.000033952 
  29139.0131   29182.6472   28610.9933  0.000034318 
  29115.3624   29165.9415   28603.9765  0.000034346 
  29299.471    29149.5445   28597.0134  0.00003413 
  29693.5978   29133.4452   28590.1043  0.000033677 
  29545.2499   29117.6366   28583.2492  0.000033846 
  29400.4008   29102.1121   28576.4484  0.000034013 
  29336.1394   29086.8621   28569.702   0.000034088 
  28894.2548   29071.8814   28563.0101  0.000034609 
  29111.2411   29057.1611   28556.3729  0.000034351 
  29246.0768   29042.6957   28549.7905  0.000034193 
  29255.7084   29028.4797   28543.263   0.000034181 
  29383.2449   29014.5051   28536.7905  0.000034033 
  29740.7041   29000.7679   28530.3732  0.000033624 
  29545.1052   28987.2608   28524.011   0.000033847 
  29083.7115   28973.9792   28517.7042  0.000034384 
  29240.7624   28960.9187   28511.4526  0.000034199 
  29121.9247   28948.0726   28505.2564  0.000034338 
  28964.8214   28935.4378   28499.1157  0.000034525 
  28978.0338   28923.008    28493.0305  0.000034509 
  29028.3442   28910.7795   28487.0007  0.000034449 
  29313.8795   28898.7486   28481.0265  0.000034114 
  29158.843    28886.9099   28475.1078  0.000034295 
  29465.5165   28875.2606   28469.2447  0.000033938 
  29202.0282   28863.7956   28463.4371  0.000034244 
  29217.2307   28852.5116   28457.685   0.000034226 
  28647.3233   28841.4058   28451.9884  0.000034907 
  28757.3907   28830.4734   28446.3472  0.000034774 
  29267.7302   28819.7116   28440.7615  0.000034167 
  29123.6279   28809.1177   28435.2311  0.000034336 
  29409.6887   28798.6874   28429.7561  0.000034002 
  29155.4794   28788.4188   28424.3363  0.000034299 
  29148.0834   28778.3076   28418.9717  0.000034308 
  28993.5877   28768.3523   28413.6622  0.00003449 
  28684.5503   28758.5488   28408.4077  0.000034862 
  28971.5905   28748.895    28403.2082  0.000034517 
  29169.9033   28739.3889   28398.0634  0.000034282 
  28850.2801   28730.0268   28392.9734  0.000034662 
  29136.1522   28720.8067   28387.9379  0.000034322 
  29201.7973   28711.7267   28382.9569  0.000034244 
  29010.825    28702.7836   28378.0302  0.00003447 
  29011.2553   28693.976    28373.1577  0.000034469 
  29161.4528   28685.3007   28368.3393  0.000034292 
  28835.2209   28676.7561   28363.5747  0.00003468 
  28942.7979   28668.3405   28358.8639  0.000034551 
  28984        28660.051    28354.2067  0.000034502 
  28962.768    28651.8865   28349.6028  0.000034527 
  28899.2676   28643.8441   28345.0521  0.000034603 
  28919.7517   28635.9226   28340.5545  0.000034578 
  28644.2869   28628.1203   28336.1097  0.000034911 
  28529.1965   28620.4347   28331.7176  0.000035052 
  28739.3159   28612.8644   28327.3779  0.000034796 
  28740.4056   28605.4082   28323.0904  0.000034794 
  29025.0884   28598.0635   28318.8549  0.000034453 
  29242.6117   28590.8295   28314.6712  0.000034197 
  28866.155    28583.7039   28310.539   0.000034643 
  28585.1642   28576.6859   28306.4582  0.000034983 
  28796.3956   28569.7731   28302.4284  0.000034727 
  28826.0599   28562.9645   28298.4495  0.000034691 
  28897.4979   28556.2589   28294.5212  0.000034605 
  28783.9923   28549.6542   28290.6432  0.000034742 
  28780.2821   28543.1495   28286.8153  0.000034746 
  28604.6442   28536.7435   28283.0371  0.000034959 
  28718.3654   28530.4344   28279.3086  0.000034821 
  28779.9992   28524.2214   28275.6292  0.000034746 
  28558.9709   28518.1026   28271.9989  0.000035015 
  28722.7615   28512.0771   28268.4172  0.000034816 
  28890.3646   28506.1439   28264.8839  0.000034614 
  29039.4541   28500.3012   28261.3988  0.000034436 
  28674.5349   28494.5483   28257.9614  0.000034874 
  28433.1701   28488.8836   28254.5716  0.00003517 
  28589.6079   28483.3062   28251.2289  0.000034978 
  28696.8653   28477.815    28247.9332  0.000034847 
  28919.3891   28472.4086   28244.684   0.000034579 
  29141.5906   28467.0861   28241.481   0.000034315 
  29378.1517   28461.8466   28238.324   0.000034039 
  28854.366    28456.6886   28235.2125  0.000034657 
  28507.5721   28451.6115   28232.1464  0.000035078 
  28607.1589   28446.6138   28229.1251  0.000034956 
  28735.1353   28441.6949   28226.1485  0.000034801 
  28419.111    28436.8533   28223.216   0.000035188 
  28807.9154   28432.0884   28220.3275  0.000034713 
  28657.6031   28427.3994   28217.4826  0.000034895 
  29010.9625   28422.7848   28214.6808  0.00003447 
  28976.8962   28418.2439   28211.9219  0.00003451 
  29092.6338   28413.7759   28209.2054  0.000034373 
  28514.9151   28409.3796   28206.5311  0.000035069 
  28709.7658   28405.0545   28203.8985  0.000034831 
  28400.0758   28400.7991   28201.3074  0.000035211 
  28202.2896   28396.6129   28198.7572  0.000035458 
  28745.2369   28392.4952   28196.2477  0.000034788 
  28933.7384   28388.4447   28193.7784  0.000034562 
  29145.733    28384.4609   28191.349   0.00003431 
  28642.5101   28380.5425   28188.9591  0.000034913 
  28390.4006   28376.6891   28186.6084  0.000035223 
  29085.7403   28372.8998   28184.2964  0.000034381 
  28359.7224   28369.1735   28182.0227  0.000035261 
  28699.2774   28365.5099   28179.787   0.000034844 
  28946.8376   28361.9075   28177.5889  0.000034546 
  28433.196    28358.366    28175.4279  0.00003517 
  28763.7422   28354.8848   28173.3037  0.000034766 
  28720.8196   28351.4625   28171.2159  0.000034818 
  28525.2372   28348.0989   28169.1641  0.000035057 
  28540.2797   28344.7928   28167.1478  0.000035038 
  28805.7756   28341.5437   28165.1667  0.000034715 
  28367.7014   28338.351    28163.2204  0.000035251 
  28516.0222   28335.2136   28161.3084  0.000035068 
  28406.5331   28332.1309   28159.4304  0.000035203 
  28273.8768   28329.1025   28157.5859  0.000035368 
  28575.3137   28326.1271   28155.7746  0.000034995 
  28789.28     28323.2046   28153.996   0.000034735 
  28965.4393   28320.3338   28152.2497  0.000034524 
  28700.5352   28317.5144   28150.5353  0.000034843 
  28792.3601   28314.7454   28148.8524  0.000034731 
  28858.527    28312.0262   28147.2005  0.000034652 
  28878.1627   28309.3563   28145.5793  0.000034628 
  28579.7996   28306.7348   28143.9884  0.00003499 
  28672.8696   28304.1612   28142.4272  0.000034876 
  28757.6266   28301.6349   28140.8955  0.000034773 
  28611.7698   28299.155    28139.3927  0.000034951 
  28550.2596   28296.7212   28137.9185  0.000035026 
  28600.2784   28294.3324   28136.4724  0.000034965 
  28716.8071   28291.9884   28135.054   0.000034823 
  28650.1266   28289.6885   28133.663   0.000034904 
  28506.7251   28287.4318   28132.2988  0.000035079 
  28641.364    28285.2181   28130.9611  0.000034915 
  28401.1659   28283.0465   28129.6494  0.00003521 
  28641.7189   28280.9164   28128.3633  0.000034914 
  28586.9388   28278.8274   28127.1024  0.000034981 
  28629.0152   28276.7788   28125.8663  0.00003493 
  28756.3344   28274.7699   28124.6545  0.000034775 
  28465.0381   28272.8004   28123.4666  0.000035131 
  28492.8005   28270.8695   28122.3023  0.000035097 
  28325.5273   28268.9768   28121.161   0.000035304 
  28532.6026   28267.1215   28120.0425  0.000035048 
  28537.9983   28265.3034   28118.9461  0.000035041 
  28613.1346   28263.5216   28117.8716  0.000034949 
  28630.6943   28261.7757   28116.8185  0.000034928 
  28646.1414   28260.0653   28115.7864  0.000034909 
  28324.3219   28258.3896   28114.7748  0.000035305 
  28325.7408   28256.7482   28113.7834  0.000035304 
  28411.8632   28255.1408   28112.8118  0.000035197 
  28637.1991   28253.5665   28111.8594  0.00003492 
  28654.371    28252.025    28110.926   0.000034899 
  28419.8594   28250.5159   28110.0111  0.000035187 
  28624.8554   28249.0385   28109.1143  0.000034935 
  28759.5247   28247.5924   28108.2351  0.000034771 
  28934.8687   28246.1771   28107.3732  0.00003456 
  28386.9277   28244.7922   28106.5281  0.000035227 
  28666.0894   28243.437    28105.6995  0.000034884 
  28516.4579   28242.1113   28104.8869  0.000035067 
  28271.3541   28240.8146   28104.0899  0.000035371 
  28256.9318   28239.5463   28103.3082  0.00003539 
  28571.9097   28238.306    28102.5413  0.000034999 
  28308.8381   28237.0934   28101.7888  0.000035325 
  28629.4712   28235.9079   28101.0503  0.000034929 
  28169.151    28234.7492   28100.3254  0.0000355 
  28576.1815   28233.6168   28099.6138  0.000034994 
  28521.5341   28232.5104   28098.915   0.000035061 
  28431.2367   28231.4293   28098.2286  0.000035173 
  28940.016    28230.3734   28097.5542  0.000034554 
  28209.1057   28229.3422   28096.8915  0.00003545 
  28416.6672   28228.3353   28096.2401  0.000035191 
  28569.3778   28227.3524   28095.5995  0.000035003 
  28492.1143   28226.3931   28094.9694  0.000035097 
  28173.7207   28225.4569   28094.3494  0.000035494 
  28595.089    28224.5435   28093.7391  0.000034971 
  28563.7707   28223.6528   28093.1382  0.000035009 
  28696.0884   28222.7842   28092.5462  0.000034848 
  28469.0055   28221.9373   28091.9627  0.000035126 
  28076.016    28221.112    28091.3875  0.000035618 
  28050.1155   28220.3079   28090.8202  0.00003565 
  28268.7806   28219.5247   28090.2603  0.000035375 
  28570.515    28218.762    28089.7074  0.000035001 
  28219.2969   28218.0196   28089.1614  0.000035437 
  28140.8946   28217.2972   28088.6216  0.000035535 
  28532.7654   28216.5946   28088.0879  0.000035047 
  28652.8041   28215.9114   28087.5599  0.000034901 
  28512.3385   28215.2475   28087.0371  0.000035073 
  28481.7918   28214.6025   28086.5193  0.00003511 
  28556.7977   28213.9762   28086.006   0.000035018 
  28268.5735   28213.3686   28085.497   0.000035375 
  28190.5371   28212.7791   28084.9918  0.000035473 
  28465.308    28212.2077   28084.4902  0.00003513 
  28400.2181   28211.6543   28083.9918  0.000035211 
  28287.6778   28211.1185   28083.4963  0.000035351 
  28315.6725   28210.6004   28083.0033  0.000035316 
  28310.4396   28210.0996   28082.5124  0.000035323 
  28044.3017   28209.616    28082.0235  0.000035658 
  28310.8919   28209.1497   28081.536   0.000035322 
  28549.6059   28208.7002   28081.0498  0.000035027 
  28012.1435   28208.2677   28080.5644  0.000035699 
  28102.7558   28207.852    28080.0796  0.000035584 
  27903.6044   28207.4529   28079.595   0.000035838 
  27939.6766   28207.0706   28079.1103  0.000035791 
  28051.5765   28206.7048   28078.6253  0.000035649 
  28226.6185   28206.3556   28078.1395  0.000035428 
  28078.6845   28206.023    28077.6527  0.000035614 
  28127.737    28205.7068   28077.1647  0.000035552 
  27951.8283   28205.4072   28076.675   0.000035776 
  27942.3309   28205.1243   28076.1833  0.000035788 
  28056.2365   28205.7884   28075.6895  0.000035643 
  28162.4629   28205.5408   28075.1932  0.000035508 
  28334.8967   28205.3099   28074.694   0.000035292 
  28139.8809   28205.096    28074.1918  0.000035537 
  28241.5279   28204.8992   28073.6862  0.000035409 
  28259.9267   28204.7194   28073.177   0.000035386 
  28197.1964   28204.5572   28072.6639  0.000035465 
  28430.8122   28204.4123   28072.1465  0.000035173 
  28586.9981   28204.2854   28071.6247  0.000034981 
  28520.6325   28204.1764   28071.0981  0.000035062 
  28069.4      28204.0858   28070.5666  0.000035626 
  28417.1481   28204.0139   28070.0297  0.00003519 
  28349.0965   28203.9607   28069.4874  0.000035274 
  28128.4647   28203.927    28068.9392  0.000035551 
  28211.3746   28203.9129   28068.385   0.000035447 
  27972.5719   28203.9188   28067.8246  0.000035749 
  27831.2933   28203.9455   28067.2576  0.000035931 
  28213.3347   28203.993    28066.6838  0.000035444 
  28470.2932   28204.0622   28066.103   0.000035124 
  28159.807    28204.1536   28065.5149  0.000035512 
  28569.76     28204.2675   28064.9194  0.000035002 
  28468.4245   28204.4049   28064.3161  0.000035127 
  28081.8801   28204.5664   28063.7049  0.00003561 
  28153.5361   28204.7527   28063.0855  0.00003552 
  28440.3347   28204.9647   28062.4577  0.000035161 
  28089.1051   28205.203    28061.8213  0.000035601 
  28256.0746   28205.4687   28061.1761  0.000035391 
  28581.0939   28205.7627   28060.5219  0.000034988 
  27968.927    28206.0857   28059.8584  0.000035754 
  28129.0724   28206.4394   28059.1854  0.00003555 
  28423.2732   28206.8242   28058.5028  0.000035182 
  27973.8758   28207.2419   28057.8104  0.000035748 
  27963.9322   28207.6936   28057.1079  0.00003576 
  27947.9076   28208.1803   28056.3952  0.000035781 
  28229.7388   28208.704    28055.6721  0.000035424 
  28293.228    28209.2656   28054.9383  0.000035344 
  28222.1639   28209.8673   28054.1938  0.000035433 
  28239.881    28210.5105   28053.4383  0.000035411 
  28179.9515   28211.1968   28052.6717  0.000035486 
  28294.6057   28211.9286   28051.8937  0.000035342 
  28551.871    28212.7074   28051.1043  0.000035024 
  28013.4344   28213.5357   28050.3032  0.000035697 
  28159.5361   28214.4157   28049.4904  0.000035512 
  28287.0565   28215.3496   28048.6655  0.000035352 
  28317.9733   28216.3402   28047.8286  0.000035313 
  28244.5084   28217.3899   28046.9794  0.000035405 
  28140.5817   28218.502    28046.1178  0.000035536 
  27837.2381   28219.6792   28045.2436  0.000035923 
  27842.2883   28220.9246   28044.3567  0.000035917 
  28017.5259   28222.2421   28043.457   0.000035692 
  28161.1238   28223.635    28042.5443  0.00003551 
  28092.4894   28225.1068   28041.6185  0.000035597 
  27843.5604   28226.6623   28040.6795  0.000035915 
  27917.6855   28228.3052   28039.7271  0.00003582 
  27900.8949   28230.0408   28038.7613  0.000035841 
  28121.7838   28231.8732   28037.7819  0.00003556 
  27863.2329   28233.8085   28036.7888  0.00003589 
  27958.6567   28235.8519   28035.7818  0.000035767 
  27924.0795   28238.0089   28034.761   0.000035811 
  27989.3974   28240.2866   28033.7261  0.000035728 
  27775.1967   28242.6915   28032.6771  0.000036003 
  27924.0081   28245.2302   28031.6138  0.000035811 
  27717.1399   28247.9114   28030.5363  0.000036079 
  27885.7164   28250.7425   28029.4443  0.000035861 
  28259.2164   28253.7331   28028.3379  0.000035387 
  27858.366    28256.8924   28027.2168  0.000035896 
  27824.4118   28260.2299   28026.0812  0.00003594 
  28131.5667   28263.7576   28024.9307  0.000035547 
  28190.9983   28267.486    28023.7655  0.000035472 
  28269.3723   28271.4289   28022.5854  0.000035374 
  28287.4035   28275.5991   28021.3903  0.000035351 
  28239.3887   28280.0106   28020.1803  0.000035412 
  28061.0813   28284.6805   28018.9551  0.000035637 
  27785.1718   28289.625    28017.7149  0.00003599 
  27667.9805   28294.8615   28016.4594  0.000036143 
  28038.2158   28300.4115   28015.1888  0.000035666 
  27997.7532   28306.2946   28013.9028  0.000035717 
  28080.5934   28312.5359   28012.6015  0.000035612 
  27793.5529   28319.1589   28011.2849  0.00003598 
  27639.7834   28326.1926   28009.9528  0.00003618 
  27801.9413   28333.6662   28008.6053  0.000035969 
  28461.185    28341.611    28007.2424  0.000035136 
  28024.1449   28350.0647   28005.8639  0.000035684 
  28116.67     28359.065    28004.4699  0.000035566 
  27969.6689   28368.653    28003.0604  0.000035753 
  27781.8559   28378.8783   28001.6353  0.000035995 
  27772.7363   28389.7889   28000.1946  0.000036007 
  27845.643    28401.4445   27998.7383  0.000035912 
  28271.2295   28413.9056   27997.2664  0.000035372 
  28128.7892   28427.2392   27995.7789  0.000035551 
  28131.4389   28441.5248   27994.2758  0.000035547 
  27766.6422   28456.843    27992.7571  0.000036014 
  28108.7056   28473.2916   27991.2227  0.000035576 
  28061.8398   28490.973    27989.6728  0.000035636 
  27791.9855   28510.0016   27988.1073  0.000035982 
  28033.4049   28530.5129   27986.5261  0.000035672 
  28419.0551   28552.6482   27984.9295  0.000035188 
  27998.4982   28576.5782   27983.3172  0.000035716 
  28384.8969   28602.4866   27981.6894  0.00003523 
  27955.8665   28630.5805   27980.0462  0.000035771 
  27958.8695   28661.1065   27978.3874  0.000035767 
  27999.0507   28694.3298   27976.7132  0.000035715 
  28195.9988   28730.5707   27975.0235  0.000035466 
  28171.9948   28770.183    27973.3185  0.000035496 
  28117.2906   28813.5731   27971.5982  0.000035565 
  28137.005    28861.2289   27969.8625  0.00003554 
  28165.7962   28913.6981   27968.1116  0.000035504 
  28395.5859   28971.6194   27966.3454  0.000035217 
  28527.0951   29035.7635   27964.5642  0.000035054 
  28315.9326   29107.0061   27962.7677  0.000035316 
  28637.6545   29186.4205   27960.9563  0.000034919 
  28172.352    29275.2567   27959.1298  0.000035496 
  28399.5605   29375.0127   27957.2884  0.000035212 
  28413.8672   29487.5405   27955.4322  0.000035194 
  28629.2542   29615.0523   27953.5611  0.000034929 
  28925.306    29760.3738   27951.6753  0.000034572 
  28571.2064   29927.0711   27949.7748  0.000035  
  28471.9189   30119.8853   27947.8598  0.000035122 
  28635.6701   30345.5123   27945.9302  0.000034921 
  28778.4228   30613.6315   27943.9862  0.000034748 
  29138.5653   30939.1201   27942.0279  0.000034319 
  29372.3932   31344.937    27940.0553  0.000034046 
  29779.4056   31866.6484   27938.0685  0.00003358 
  30611.1985   32558.6003   27936.0676  0.000032668 
  31171.5382   33500.5425   27934.0527  0.000032081 
  31918.3347   34805.7102   27932.024   0.00003133 
  32951.2201   36625.8815   27929.9814  0.000030348 
  35624.4704   39152.1239   27927.9251  0.000028071 
  38600.329    42605.7475   27925.8552  0.000025907 
  43486.8142   47206.8209   27923.7719  0.000022995 
  51864.7839   53116.9612   27921.6751  0.000019281 
  64043.2675   60362.6141   27919.5651  0.000015614 
  79015.1143   68767.1935   27917.442   0.000012656 
  94417.6373   77943.2935   27915.3057  0.000010591 
  108039.2782  87240.5978   27913.1566  0.000009256 
  119861.3825  95625.7822   27910.9946  0.000008343 
  127305.3269  101728.8508  27908.8199  0.000007855 
  129448.4336  104211.9562  27906.6327  0.000007725 
  125262.0435  102256.864   27904.4331  0.000007983 
  111828.5649  96030.8948   27902.2211  0.000008942 
  92923.1439   86826.7987   27899.997   0.000010762 
  72510.9152   76425.8766   27897.7608  0.000013791 
  55748.6673   66314.3475   27895.5127  0.000017938 
  44645.6777   57391.8013   27893.2528  0.000022399 
  40068.1191   50061.6074   27890.9813  0.000024957 
  36247.2645   44378.7463   27888.6983  0.000027588 
  34093.5884   40179.3238   27886.404   0.000029331 
  32857.3356   37191.9963   27884.0984  0.000030435 
  32002.3165   35117.5267   27881.7818  0.000031248 
  31365.7911   33687.2925   27879.4543  0.000031882 
  31237.5088   32688.7881   27877.1161  0.000032013 
  30499.5556   31969.8711   27874.7673  0.000032787 
  30100.8361   31430.4031   27872.408   0.000033222 
  29618.8489   31008.0065   27870.0384  0.000033762 
  29543.3403   30665.0276   27867.6587  0.000033849 
  29297.3586   30379.0336   27865.2691  0.000034133 
  28982.1481   30136.034    27862.8696  0.000034504 
  29136.2286   29926.9419   27860.4606  0.000034322 
  29347.0434   29745.3768   27858.042   0.000034075 
  29468.332    29586.531    27855.6142  0.000033935 
  28694.1129   29446.7393   27853.1773  0.00003485 
  28703.8385   29323.0142   27850.7314  0.000034839 
  29010.4817   29212.9735   27848.2767  0.00003447 
  28740.0634   29114.6596   27845.8134  0.000034795 
  28717.4149   29026.42     27843.3417  0.000034822 
  28770.5979   28946.918    27840.8618  0.000034758 
  28694.3128   28874.9973   27838.3738  0.00003485 
  27781.554    28809.7072   27835.878   0.000035995 
  28041.611    28750.2408   27833.3744  0.000035661 
  28608.5574   28695.8911   27830.8634  0.000034955 
  28146.2158   28646.077    27828.345   0.000035529 
  28819.6771   28600.2769   27825.8195  0.000034699 
  28397.9824   28558.056    27823.2871  0.000035214 
  28408.1711   28519.0359   27820.7479  0.000035201 
  28053.724    28482.8755   27818.2022  0.000035646 
  27845.9968   28449.2885   27815.6501  0.000035912 
  28012.1295   28418.0235   27813.0919  0.000035699 
  28376.1588   28388.8496   27810.5277  0.000035241 
  28274.2638   28361.5756   27807.9578  0.000035368 
  28122.0975   28336.0206   27805.3823  0.000035559 
  27881.5982   28312.0328   27802.8015  0.000035866 
  27103.3333   28289.4762   27800.2155  0.000036896 
  27750.6285   28268.2229   27797.6246  0.000036035 
  28056.4141   28248.1674   27795.0289  0.000035642 
  27324.5528   28229.2069   27792.4287  0.000036597 
  27376.6747   28211.2548   27789.8242  0.000036527 
  27988.3762   28194.233    27787.2156  0.000035729 
  27448.9749   28178.0663   27784.6031  0.000036431 
  27318.2963   28162.6928   27781.9869  0.000036606 
  27191.8188   28148.0504   27779.3672  0.000036776 
  27766.9512   28134.0877   27776.7443  0.000036014 
  27503.5027   28120.7571   27774.1183  0.000036359 
  27298.3208   28108.0119   27771.4895  0.000036632 
  27642.306    28095.8145   27768.8582  0.000036176 
  27718.7466   28084.1257   27766.2244  0.000036077 
  27686.8827   28072.9133   27763.5885  0.000036118 
  27783.7959   28062.1474   27760.9506  0.000035992 
  27356.4136   28051.7981   27758.311   0.000036554 
  28196.4817   28041.8413   27755.6699  0.000035465 
  28103.7156   28032.2515   27753.0276  0.000035582 
  28251.381    28023.008    27750.3842  0.000035396 
  28055.0075   28014.0914   27747.74    0.000035644 
  27721.3035   28005.4819   27745.0952  0.000036073 
  28022.6146   27997.1639   27742.45    0.000035685 
  27573.3853   27989.1203   27739.8047  0.000036267 
  27413.5957   27981.3375   27737.1595  0.000036478 
  27774.866    27973.8028   27734.5146  0.000036004 
  28017.677    27966.5027   27731.8702  0.000035692 
  27779.2988   27959.4265   27729.2267  0.000035998 
  27959.1988   27952.5644   27726.5842  0.000035766 
  27949.7676   27945.9056   27723.9429  0.000035778 
  27938.5267   27939.4425   27721.3031  0.000035793 
  27786.2766   27933.1658   27718.6651  0.000035989 
  28773.1218   27927.0687   27716.0289  0.000034755 
  28894.3261   27921.1448   27713.395   0.000034609 
  28066.9659   27915.3869   27710.7635  0.000035629 
  27626.0869   27909.7904   27708.1347  0.000036198 
  27959.8305   27904.3491   27705.5088  0.000035766 
  27913.8487   27899.059    27702.886   0.000035825 
  28282.5564   27893.9163   27700.2666  0.000035357 
  28088.331    27888.9166   27697.6508  0.000035602 
  28091.8161   27884.0575   27695.0389  0.000035598 
  27994.777    27879.3353   27692.4311  0.000035721 
  28344.9422   27874.7485   27689.8276  0.00003528 
  28198.0474   27870.2953   27687.2287  0.000035463 
  28092.5516   27865.9737   27684.6346  0.000035597 
  28221.6739   27861.7835   27682.0456  0.000035434 
  27657.336    27857.7235   27679.4618  0.000036157 
  27946.4381   27853.7942   27676.8836  0.000035783 
  27554.7685   27849.9961   27674.3112  0.000036291 
  28009.6323   27846.3298   27671.7449  0.000035702 
  28425.6451   27842.7972   27669.1848  0.00003518 
  28191.0195   27839.4005   27666.6312  0.000035472 
  28041.6787   27836.1421   27664.0843  0.000035661 
  27992.5915   27833.0259   27661.5445  0.000035724 
  28338.3953   27830.0553   27659.0119  0.000035288 
  27973.4873   27827.2359   27656.4868  0.000035748 
  28143.6216   27824.5733   27653.9694  0.000035532 
  27909.2278   27822.0742   27651.4601  0.00003583 
  27868.9747   27819.7468   27648.9589  0.000035882 
  27759.2424   27817.5995   27646.4662  0.000036024 
  27889.0173   27815.6433   27643.9822  0.000035856 
  27964.4156   27813.8901   27641.5071  0.00003576 
  28280        27812.3536   27639.0412  0.000035361 
  28087.4623   27811.0497   27636.5848  0.000035603 
  27602.0906   27809.9959   27634.1381  0.000036229 
  28007.2198   27809.2138   27631.7013  0.000035705 
  27679.7378   27808.7264   27629.2746  0.000036128 
  27551.073    27808.5618   27626.8584  0.000036296 
  27771.8614   27808.7515   27624.4528  0.000036008 
  27687.6867   27809.3312   27622.0582  0.000036117 
  27820.7338   27810.3445   27619.6746  0.000035944 
  28032.8663   27811.84     27617.3025  0.000035672 
  27869.4676   27813.8765   27614.942   0.000035882 
  27089.8013   27816.5223   27612.5934  0.000036914 
  27677.3642   27819.8588   27610.2568  0.000036131 
  27946.9995   27823.9865   27607.9327  0.000035782 
  28090.8052   27829.0262   27605.6211  0.000035599 
  28159.7176   27835.1326   27603.3224  0.000035512 
  27709.0232   27842.5006   27601.0367  0.000036089 
  27608.862    27851.3826   27598.7644  0.00003622 
  27587.0932   27862.115    27596.5057  0.000036249 
  28495.0181   27875.1386   27594.2607  0.000035094 
  28284.4696   27891.0346   27592.0298  0.000035355 
  28166.1742   27910.5726   27589.8132  0.000035504 
  28139.3101   27934.7327   27587.6111  0.000035537 
  28238.2939   27964.7619   27585.4237  0.000035413 
  27960.8942   28002.1741   27583.2514  0.000035764 
  28368.7032   28048.7515   27581.0943  0.00003525 
  28336.4239   28106.5278   27578.9527  0.00003529 
  28352.3277   28177.6598   27576.8267  0.00003527 
  28139.029    28264.3496   27574.7168  0.000035538 
  28011.897    28368.5839   27572.623   0.000035699 
  28569.0922   28491.8583   27570.5456  0.000035003 
  28776.4439   28634.7956   27568.4849  0.000034751 
  28622.028    28796.353    27566.441   0.000034938 
  28577.5287   28972.9045   27564.4143  0.000034993 
  28774.5295   29156.629    27562.4049  0.000034753 
  28968.2893   29334.0066   27560.4131  0.000034521 
  28764.4103   29485.4568   27558.4392  0.000034765 
  28775.1814   29587.9049   27556.4832  0.000034752 
  28514.5691   29621.8595   27554.5456  0.00003507 
  28844.6902   29579.7558   27552.6264  0.000034668 
  28422.3916   29469.8475   27550.726   0.000035184 
  28450.9022   29311.9807   27548.8445  0.000035148 
  28224.3192   29129.1735   27546.9823  0.00003543 
  28356.2879   28940.8218   27545.1394  0.000035266 
  28308.5159   28760.0889   27543.3162  0.000035325 
  28409.8382   28594.5954   27541.5128  0.000035199 
  28139.9048   28447.8154   27539.7295  0.000035537 
  28066.6145   28320.6844   27537.9666  0.00003563 
  28016.1684   28212.5663   27536.2241  0.000035694 
  27967.3129   28121.8942   27534.5025  0.000035756 
  27886.3502   28046.6801   27532.8018  0.00003586 
  27826.6709   27984.7188   27531.1222  0.000035937 
  28169.6689   27933.8522   27529.4641  0.000035499 
  28033.6254   27892.0713   27527.8277  0.000035671 
  28261.2851   27857.5899   27526.213   0.000035384 
  28438.0121   27828.9118   27524.6205  0.000035164 
  27931.7489   27804.8019   27523.0502  0.000035802 
  27942.267    27784.2886   27521.5024  0.000035788 
  27772.1003   27766.6177   27519.9773  0.000036007 
  27626.2784   27751.2084   27518.4751  0.000036197 
  27819.5201   27737.6276   27516.996   0.000035946 
  27767.4565   27725.5423   27515.5403  0.000036013 
  28304.107    27714.703    27514.1081  0.000035331 
  28116.2728   27704.9167   27512.6997  0.000035567 
  27547.2979   27696.0296   27511.3152  0.000036301 
  28145.6125   27687.922    27509.9549  0.00003553 
  28067.0536   27680.4932   27508.6189  0.000035629 
  27737.4979   27673.6623   27507.3076  0.000036052 
  27778.0283   27667.361    27506.0209  0.000036  
  28158.2712   27661.5299   27504.7593  0.000035514 
  28048.975    27656.1198   27503.5229  0.000035652 
  27923.0432   27651.0882   27502.3118  0.000035813 
  27658.841    27646.3971   27501.1262  0.000036155 
  28005.1716   27642.0152   27499.9665  0.000035708 
  27777.7428   27637.9135   27498.8327  0.000036  
  27755.2378   27634.0678   27497.725   0.000036029 
  28262.1084   27630.4567   27496.6437  0.000035383 
  28138.7712   27627.0606   27495.589   0.000035538 
  27880.9451   27623.8634   27494.5609  0.000035867 
  27997.3171   27620.8495   27493.5598  0.000035718 
  28032.4751   27618.006    27492.5858  0.000035673 
  27798.0732   27615.3215   27491.639   0.000035974 
  28000.9925   27612.7848   27490.7198  0.000035713 
  27997.2995   27610.3872   27489.8282  0.000035718 
  28179.5994   27608.1198   27488.9644  0.000035487 
  27970.6107   27605.9754   27488.1287  0.000035752 
  27936.0366   27603.9471   27487.3212  0.000035796 
  28186.3139   27602.0288   27486.542   0.000035478 
  27485.2252   27600.2151   27485.7914  0.000036383 
  27739.3873   27598.5009   27485.0695  0.00003605 
  27745.6363   27596.8817   27484.3765  0.000036042 
  27678.387    27595.3537   27483.7127  0.000036129 
  28243.1278   27593.9128   27483.078   0.000035407 
  27817.4632   27592.5559   27482.4728  0.000035949 
  27868.939    27591.28     27481.8972  0.000035882 
  27683.8578   27590.0822   27481.3513  0.000036122 
  27854.8828   27588.96     27480.8353  0.0000359 
  28518.0029   27587.911    27480.3494  0.000035066 
  28193.4959   27586.9333   27479.8938  0.000035469 
  28157.1488   27586.0248   27479.4686  0.000035515 
  27633.8305   27585.1839   27479.0739  0.000036188 
  27644.8938   27584.4089   27478.71    0.000036173 
  27954.17     27583.6982   27478.377   0.000035773 
  27752.5749   27583.0507   27478.075   0.000036033 
  27771.6843   27582.4651   27477.8042  0.000036008 
  27402.0317   27581.9402   27477.5647  0.000036494 
  27800.4577   27581.4751   27477.3567  0.000035971 
  28064.4071   27581.0687   27477.1804  0.000035632 
  27887.196    27580.7203   27477.0359  0.000035859 
  27662.9961   27580.4291   27476.9233  0.000036149 
  27748.2341   27580.1942   27476.8428  0.000036038 
  27768.4347   27580.0152   27476.7945  0.000036012 
  27733.7807   27579.8913   27476.7786  0.000036057 
  27496.5756   27579.8221   27476.7951  0.000036368 
  27903.18     27579.8071   27476.8444  0.000035838 
  28106.0793   27587.8936   27476.9264  0.000035579 
  28116.9015   27588.0059   27477.0413  0.000035566 
  28227.2635   27588.1712   27477.1893  0.000035427 
  28063.0826   27588.3892   27477.3705  0.000035634 
  27741.0175   27588.6598   27477.585   0.000036048 
  28004.2865   27588.9825   27477.8329  0.000035709 
  27844.461    27589.3572   27478.1144  0.000035914 
  27705.3778   27589.7837   27478.4295  0.000036094 
  28005.4754   27590.2619   27478.7785  0.000035707 
  27941.6464   27590.7916   27479.1615  0.000035789 
  27850.7127   27591.3726   27479.5785  0.000035906 
  27639.3526   27592.0049   27480.0296  0.00003618 
  27731.3489   27592.6886   27480.5151  0.00003606 
  27806.3959   27593.4233   27481.035   0.000035963 
  27685.5712   27594.2093   27481.5894  0.00003612 
  27885.5827   27595.0464   27482.1784  0.000035861 
  28306.3752   27595.9347   27482.8022  0.000035328 
  27819.1111   27596.8741   27483.4609  0.000035947 
  27979.6096   27597.8648   27484.1545  0.00003574 
  27865.5359   27598.9069   27484.8832  0.000035887 
  28062.1758   27600.0002   27485.647   0.000035635 
  28060.1792   27601.1451   27486.4461  0.000035638 
  27968.7428   27602.3416   27487.2806  0.000035754 
  27850.1237   27603.5897   27488.1506  0.000035906 
  27987.474    27604.8897   27489.0561  0.00003573 
  27834.4297   27606.2415   27489.9973  0.000035927 
  28117.087    27607.6457   27490.9742  0.000035566 
  27933.0063   27609.1021   27491.987   0.0000358 
  27853.5812   27610.6109   27493.0358  0.000035902 
  28106.8945   27612.1725   27494.1205  0.000035578 
  27809.7807   27613.7869   27495.2414  0.000035959 
  28405.07     27615.4546   27496.3984  0.000035205 
  28173.0321   27617.1756   27497.5918  0.000035495 
  27669.7959   27618.9502   27498.8215  0.00003614 
  28005.6074   27620.7787   27500.0876  0.000035707 
  27936.5396   27622.6614   27501.3903  0.000035795 
  27970.2715   27624.5984   27502.7295  0.000035752 
  27892.2431   27626.5903   27504.1054  0.000035852 
  27554.1496   27628.6372   27505.5181  0.000036292 
  28183.1645   27630.7395   27506.9675  0.000035482 
  28175.1305   27632.8975   27508.4539  0.000035492 
  27811.4979   27635.1116   27509.9772  0.000035956 
  27694.3905   27637.3823   27511.5374  0.000036108 
  28170.7315   27639.7096   27513.1348  0.000035498 
  28552.6154   27642.0944   27514.7693  0.000035023 
  28178.2619   27644.5367   27516.441   0.000035488 
  28204.7274   27647.0371   27518.1499  0.000035455 
  28607.7549   27649.5961   27519.8962  0.000034956 
  27982.8557   27652.214    27521.6798  0.000035736 
  27976.8033   27654.8915   27523.5008  0.000035744 
  27827.8887   27657.629    27525.3593  0.000035935 
  28167.2978   27660.4268   27527.2553  0.000035502 
  28246.09     27663.2858   27529.1888  0.000035403 
  27897.7423   27666.2063   27531.16    0.000035845 
  28368.2353   27669.189    27533.1688  0.000035251 
  28191.5139   27672.2345   27535.2153  0.000035472 
  28059.7228   27675.3433   27537.2995  0.000035638 
  28179.4323   27678.5162   27539.4215  0.000035487 
  28106.0154   27681.7537   27541.5813  0.00003558 
  28359.7338   27685.0566   27543.779   0.000035261 
  28265.5274   27688.4257   27546.0145  0.000035379 
  28475.7801   27691.8614   27548.2879  0.000035118 
  28374.9348   27695.3649   27550.5993  0.000035242 
  28238.9059   27698.9367   27552.9486  0.000035412 
  28324.7575   27702.5779   27555.3359  0.000035305 
  27962.8983   27706.2892   27557.7613  0.000035762 
  27867.0721   27710.0714   27560.2246  0.000035885 
  28219.7877   27713.9257   27562.726   0.000035436 
  28487.3865   27717.8528   27565.2655  0.000035103 
  28430.6361   27721.8538   27567.8431  0.000035173 
  28256.369    27725.9297   27570.4588  0.00003539 
  28102.3538   27730.082    27573.1125  0.000035584 
  28108.4976   27734.3112   27575.8045  0.000035576 
  28137.5856   27738.6188   27578.5345  0.00003554 
  28074.4521   27743.0064   27581.3027  0.00003562 
  27963.6412   27747.4745   27584.1091  0.000035761 
  27796.9614   27752.0248   27586.9536  0.000035975 
  28120.0758   27756.6593   27589.8362  0.000035562 
  28242.5043   27761.3784   27592.7571  0.000035408 
  27933.3209   27766.1842   27595.716   0.0000358 
  28121.3577   27771.0781   27598.7132  0.00003556 
  28606.2252   27776.0624   27601.7485  0.000034957 
  28728.6459   27781.1379   27604.8219  0.000034808 
  28638.404    27786.3067   27607.9334  0.000034918 
  28908.8347   27791.5714   27611.0831  0.000034592 
  28964.9111   27796.9329   27614.2709  0.000034525 
  28673.9629   27802.3938   27617.4968  0.000034875 
  28515.187    27807.9567   27620.7608  0.000035069 
  28719.0905   27813.6229   27624.0629  0.00003482 
  28394.6907   27819.3953   27627.403   0.000035218 
  28539.1779   27825.2764   27630.7811  0.00003504 
  28755.2891   27831.2694   27634.1972  0.000034776 
  28716.1374   27837.3758   27637.6513  0.000034824 
  28444.7755   27843.5993   27641.1434  0.000035156 
  28586.8242   27849.9433   27644.6734  0.000034981 
  28265.0855   27856.4098   27648.2413  0.000035379 
  28647.7775   27863.0029   27651.8471  0.000034907 
  28541.1768   27869.7267   27655.4907  0.000035037 
  28758.5882   27876.5835   27659.1721  0.000034772 
  28766.2732   27883.578    27662.8912  0.000034763 
  28389.8518   27890.715    27666.6481  0.000035224 
  28360.472    27897.9974   27670.4427  0.00003526 
  28739.904    27905.4304   27674.275   0.000034795 
  28523.2854   27913.0189   27678.1448  0.000035059 
  28194.0932   27920.7689   27682.0522  0.000035468 
  28811.9442   27928.684    27685.9971  0.000034708 
  28866.7177   27936.7708   27689.9795  0.000034642 
  28784.2982   27945.0362   27693.9993  0.000034741 
  28500.5623   27953.4848   27698.0564  0.000035087 
  28962.5781   27962.1243   27702.1509  0.000034527 
  28660.9212   27970.9628   27706.2826  0.000034891 
  28365.3218   27983.4578   27710.4515  0.000035254 
  28338.9618   27992.72     27714.6576  0.000035287 
  28348.285    28002.2045   27718.9007  0.000035276 
  28512.592    28011.9216   27723.1809  0.000035072 
  28757.1717   28021.8785   27727.498   0.000034774 
  28701.5389   28032.0868   27731.852   0.000034841 
  28798.8226   28042.5588   27736.2429  0.000034724 
  28610.1587   28053.3036   27740.6705  0.000034953 
  28787.2146   28064.3349   27745.1348  0.000034738 
  28894.4618   28075.6678   27749.6357  0.000034609 
  28690.1782   28087.3133   27754.1731  0.000034855 
  29036.0006   28099.2883   27758.747   0.00003444 
  28815.9162   28111.6092   27763.3573  0.000034703 
  28798.6023   28124.2954   27768.004   0.000034724 
  29033.5271   28137.3619   27772.6869  0.000034443 
  28863.5733   28150.8308   27777.4059  0.000034646 
  28429.9013   28164.726    27782.161   0.000035174 
  28559.7369   28179.0666   27786.9521  0.000035014 
  28436.0857   28193.8799   27791.7791  0.000035167 
  28797.9388   28209.1955   27796.6419  0.000034725 
  29126.9251   28225.0379   27801.5404  0.000034332 
  28608.0721   28241.4412   27806.4746  0.000034955 
  28632.1725   28258.4425   27811.4443  0.000034926 
  29107.5241   28276.0734   27816.4495  0.000034355 
  29171.7821   28294.377    27821.4901  0.00003428 
  28951.5459   28313.3972   27826.5659  0.00003454 
  28423.926    28333.185    27831.6769  0.000035182 
  28768.1914   28353.7856   27836.8229  0.000034761 
  28908.621    28375.2591   27842.0039  0.000034592 
  28943.1467   28397.6714   27847.2198  0.00003455 
  29049.342    28421.0822   27852.4704  0.000034424 
  29050.5598   28445.57     27857.7557  0.000034423 
  29078.0914   28471.221    27863.0755  0.00003439 
  29106.3037   28498.1154   27868.4297  0.000034357 
  29285.3851   28526.357    27873.8183  0.000034147 
  28964.9686   28556.0603   27879.2411  0.000034524 
  29064.8818   28587.335    27884.6981  0.000034406 
  29574.4413   28620.3202   27890.189   0.000033813 
  29595.7095   28655.1646   27895.7137  0.000033789 
  29473.8269   28692.0413   27901.2723  0.000033928 
  29389.9233   28731.1196   27906.8644  0.000034025 
  29602.3378   28772.6135   27912.4901  0.000033781 
  29727.4642   28816.763    27918.1492  0.000033639 
  30093.0579   28863.81     27923.8416  0.00003323 
  29671.1797   28914.0564   27929.5671  0.000033703 
  29584.7008   28967.8444   27935.3256  0.000033801 
  29922.0455   29025.5263   27941.1171  0.00003342 
  30171.7495   29087.5391   27946.9413  0.000033144 
  29884.0471   29154.3686   27952.7981  0.000033463 
  29918.124    29226.587    27958.6875  0.000033425 
  30149.1148   29304.8017   27964.6092  0.000033168 
  29920.5976   29389.7629   27970.5632  0.000033422 
  30021.3823   29482.3432   27976.5493  0.00003331 
  30186.3781   29583.4899   27982.5674  0.000033128 
  30230.6715   29694.3758   27988.6173  0.000033079 
  30542.3457   29816.3813   27994.6989  0.000032741 
  30709.148    29951.0432   28000.8121  0.000032564 
  30850.0341   30100.2747   28006.9566  0.000032415 
  30998.5602   30266.3269   28013.1325  0.00003226 
  31017.4136   30451.9564   28019.3395  0.00003224 
  31310.2109   30660.3876   28025.5774  0.000031938 
  31566.3142   30895.7731   28031.8462  0.000031679 
  31941.8302   31163.4153   28038.1457  0.000031307 
  32040.1001   31470.0755   28044.4757  0.000031211 
  32369.8349   31825.1802   28050.8362  0.000030893 
  32451.9622   32242.0131   28057.2268  0.000030815 
  32942.8417   32739.357    28063.6476  0.000030356 
  33182.0873   33344.8761   28070.0982  0.000030137 
  34307.5523   34098.5535   28076.5787  0.000029148 
  35233.0665   35056.14     28083.0888  0.000028382 
  35827.8633   36294.0111   28089.6283  0.000027911 
  36432.3122   37910.6943   28096.1972  0.000027448 
  38315.9422   40026.4206   28102.7951  0.000026099 
  40360.7189   42774.6496   28109.4221  0.000024777 
  42200.6984   46292.106    28116.0779  0.000023696 
  45274.2299   50697.8783   28122.7624  0.000022088 
  49032.3501   56061.2019   28129.4753  0.000020395 
  53890.1695   62368.1629   28136.2166  0.000018556 
  58090.0786   69459.9836   28142.986   0.000017215 
  62488.7241   76936.4297   28149.7835  0.000016003 
  68815.033    84056.427    28156.6088  0.000014532 
  73439.51     89699.694    28163.4617  0.000013617 
  77658.0803   92614.43     28170.3421  0.000012877 
  79337.276    92005.3146   28177.2498  0.000012604 
  78256.8326   88050.8323   28184.1847  0.000012778 
  75481.7597   81774.9594   28191.1465  0.000013248 
  70880.3801   74440.3091   28198.1351  0.000014108 
  65970.5673   67046.452    28205.1504  0.000015158 
  58596.2695   60205.874    28212.1921  0.000017066 
  53209.9663   54226.0265   28219.26    0.000018793 
  49488.9731   49207.6887   28226.354   0.000020207 
  45720.3539   45130.0811   28233.4739  0.000021872 
  43229.016    41904.1921   28240.6196  0.000023133 
  40612.5993   39402.0139   28247.7908  0.000024623 
  39479.8327   37485.9957   28254.9873  0.000025329 
  37581.6014   36025.3307   28262.209   0.000026609 
  36934.0559   34907.8032   28269.4557  0.000027075 
  35586.4883   34042.1617   28276.7272  0.000028101 
  34486.4211   33359.2513   28284.0234  0.000028997 
  34268.2227   32809.3156   28291.3439  0.000029182 
  34107.1474   32356.9909   28298.6887  0.000029319 
  33522.9007   31977.9116   28306.0575  0.00002983 
  33032.6935   31655.5309   28313.4502  0.000030273 
  32740.2348   31378.0545   28320.8666  0.000030543 
  32220.6599   31137.0801   28328.3064  0.000031036 
  32203.9063   30926.3097   28335.7695  0.000031052 
  32025.3435   30741.0402   28343.2557  0.000031225 
  31964.9677   30577.4061   28350.7648  0.000031284 
  31975.5729   30432.286    28358.2966  0.000031274 
  31625.3242   30303.2106   28365.8509  0.00003162 
  31556.1088   30188.0235   28373.4275  0.00003169 
  31442.3059   30084.9193   28381.0262  0.000031804 
  31153.8116   29996.1168   28388.6469  0.000032099 
  30468.2355   29912.9768   28396.2892  0.000032821 
  30718.0974   29838.0482   28403.9531  0.000032554 
  30649.3475   29770.4319   28411.6382  0.000032627 
  30499.8829   29709.2977   28419.3445  0.000032787 
  30955.1551   29653.9452   28427.0717  0.000032305 
  30649.2009   29603.752    28434.8195  0.000032627 
  30323.0605   29558.2153   28442.5879  0.000032978 
  30770.2749   29516.8565   28450.3766  0.000032499 
  30391.1538   29479.2565   28458.1853  0.000032904 
  30379.5803   29445.0786   28466.014   0.000032917 
  30232.0608   29413.9945   28473.8623  0.000033077 
  30245.0508   29385.7141   28481.7301  0.000033063 
  30423.0558   29360.0058   28489.6171  0.00003287 
  30391.1408   29336.6383   28497.5232  0.000032904 
  30626.0492   29315.4128   28505.4482  0.000032652 
  30281.351    29296.1453   28513.3917  0.000033024 
  29975.8418   29278.6902   28521.3537  0.00003336 
  29952.4209   29262.8973   28529.334   0.000033386 
  30199.9883   29248.6318   28537.3322  0.000033113 
  30125.9282   29235.7885   28545.3482  0.000033194 
  29520.6807   29224.9886   28553.3818  0.000033875 
  30068.2919   29214.6695   28561.4327  0.000033258 
  30044.9449   29205.4842   28569.5008  0.000033283 
  30305.2466   29197.3491   28577.5858  0.000032998 
  29928.2965   29190.1927   28585.6876  0.000033413 
  29832.5255   29183.9452   28593.8059  0.00003352 
  30090.2685   29178.5544   28601.9404  0.000033233 
  29781.5204   29173.9623   28610.091   0.000033578 
  29604.8606   29170.1146   28618.2575  0.000033778 
  29773.7739   29166.9722   28626.4396  0.000033587 
  30019.4635   29164.4896   28634.6372  0.000033312 
  30033.115    29162.6247   28642.8499  0.000033297 
  30260.5015   29161.3474   28651.0776  0.000033046 
  29937.8489   29160.6222   28659.3201  0.000033403 
  29583.4985   29160.4154   28667.5771  0.000033803 
  29532.1767   29160.7041   28675.8485  0.000033861 
  29979.9148   29161.4596   28684.1339  0.000033356 
  29834.7246   29162.6582   28692.4333  0.000033518 
  29685.5301   29164.2748   28700.7463  0.000033686 
  29489.5426   29166.293    28709.0727  0.00003391 
  29985.975    29168.692    28717.4124  0.000033349 
  29782.9558   29171.4514   28725.765   0.000033576 
  29957.5991   29174.5583   28734.1305  0.000033381 
  29834.9577   29177.996    28742.5084  0.000033518 
  30118.6296   29181.7479   28750.8987  0.000033202 
  30023.7445   29185.8039   28759.3011  0.000033307 
  30128.9428   29190.1506   28767.7154  0.000033191 
  29736.527    29194.7741   28776.1414  0.000033629 
  30034.9023   29199.6668   28784.5787  0.000033295 
  30151.6967   29204.8172   28793.0273  0.000033166 
  29907.2581   29210.2166   28801.4869  0.000033437 
  30098.2592   29215.854    28809.9572  0.000033225 
  29710.1429   29221.7242   28818.438   0.000033659 
  29909.9079   29227.819    28826.9291  0.000033434 
  29995.2525   29234.1292   28835.4303  0.000033339 
  29931.5473   29240.6509   28843.9414  0.00003341 
  29817.5365   29247.3776   28852.4621  0.000033537 
  29975.0027   29254.3017   28860.9921  0.000033361 
  29634.8747   29261.4202   28869.5314  0.000033744 
  29859.7339   29268.7282   28878.0796  0.00003349 
  29985.5229   29276.2199   28886.6364  0.000033349 
  30341.6448   29283.8909   28895.2018  0.000032958 
  29835.783    29291.7393   28903.7755  0.000033517 
  29781.9286   29299.7614   28912.3571  0.000033577 
  29911.6418   29307.9521   28920.9466  0.000033432 
  29863.4517   29316.3105   28929.5437  0.000033486 
  30031.372    29324.8341   28938.1481  0.000033299 
  29943.5408   29333.5186   28946.7596  0.000033396 
  30049.0937   29342.364    28955.378   0.000033279 
  29774.1139   29351.3677   28964.003   0.000033586 
  30107.7414   29360.5291   28972.6345  0.000033214 
  29683.8393   29369.8448   28981.2722  0.000033688 
  29743.024    29379.3155   28989.9159  0.000033621 
  29984.5003   29388.9408   28998.5653  0.000033351 
  29977.9258   29398.7177   29007.2202  0.000033358 
  30562.8901   29408.6479   29015.8804  0.000032719 
  29957.2031   29418.7314   29024.5457  0.000033381 
  30387.4217   29428.9661   29033.2158  0.000032908 
  30013.1481   29439.3542   29041.8906  0.000033319 
  30020.8665   29449.8963   29050.5696  0.00003331 
  29893.6235   29460.5911   29059.2529  0.000033452 
  30199.5561   29471.4411   29067.94    0.000033113 
  30052.5619   29482.447    29076.6308  0.000033275 
  30077.2962   29493.6111   29085.3251  0.000033248 
  30320.0652   29504.9327   29094.0226  0.000032981 
  29793.2839   29516.4151   29102.7231  0.000033565 
  29915.745    29528.0612   29111.4264  0.000033427 
  29954.7307   29539.8706   29120.1323  0.000033384 
  29836.958    29551.8474   29128.8404  0.000033515 
  30107.7871   29563.9954   29137.5506  0.000033214 
  30095.0436   29576.3147   29146.2627  0.000033228 
  29850.6866   29588.8103   29154.9764  0.0000335 
  29910.523    29601.4868   29163.6916  0.000033433 
  29845.2201   29614.3451   29172.4079  0.000033506 
  29899.3139   29627.3904   29181.1251  0.000033446 
  29954.6836   29640.6275   29189.8431  0.000033384 
  29879.624    29654.0623   29198.5615  0.000033468 
  29738.9444   29667.6965   29207.2802  0.000033626 
  30429.0532   29681.5373   29215.999   0.000032863 
  29946.977    29695.5917   29224.7176  0.000033392 
  30219.4712   29709.8623   29233.4357  0.000033091 
  30072.0014   29724.3576   29242.1532  0.000033254 
  30009.3305   29739.0857   29250.8699  0.000033323 
  29766.294    29754.0505   29259.5854  0.000033595 
  29742.265    29769.261    29268.2997  0.000033622 
  29889.2187   29784.7258   29277.0124  0.000033457 
  29916.0856   29800.4554   29285.7233  0.000033427 
  30063.7151   29816.4545   29294.4322  0.000033263 
  30105.5527   29832.7355   29303.1389  0.000033216 
  29984.0572   29849.3104   29311.8432  0.000033351 
  29755.1506   29866.1858   29320.5448  0.000033608 
  30113.8614   29883.3756   29329.2435  0.000033207 
  30241.8449   29900.8944   29337.9391  0.000033067 
  30383.7597   29918.7501   29346.6314  0.000032912 
  30273.4496   29936.9595   29355.3201  0.000033032 
  30024.2163   29955.5369   29364.005   0.000033306 
  30286.786    29974.5005   29372.6859  0.000033018 
  30320.2229   29993.8615   29381.3626  0.000032981 
  29849.68     30013.6403   29390.0348  0.000033501 
  30111.3203   30033.8585   29398.7024  0.00003321 
  30266.5619   30054.5298   29407.3651  0.00003304 
  29962.108    30075.6786   29416.0226  0.000033375 
  30660.0428   30097.3304   29424.6749  0.000032616 
  30431.2134   30119.5026   29433.3216  0.000032861 
  30546.623    30142.2243   29441.9625  0.000032737 
  30299.2817   30165.5259   29450.5975  0.000033004 
  30508.6156   30189.4293   29459.2262  0.000032778 
  30629.0317   30213.9691   29467.8485  0.000032649 
  30210.2737   30239.1784   29476.4642  0.000033101 
  30183.7737   30265.0968   29485.0731  0.00003313 
  30341.3575   30291.7537   29493.6748  0.000032958 
  30080.5702   30319.1937   29502.2693  0.000033244 
  30134.8119   30347.4651   29510.8563  0.000033184 
  30412.3014   30376.6047   29519.4355  0.000032881 
  30270.6098   30406.6674   29528.0068  0.000033035 
  30249.6555   30437.7123   29536.57    0.000033058 
  30305.1743   30469.7862   29545.1248  0.000032998 
  30361.7437   30502.9565   29553.6711  0.000032936 
  30549.2732   30537.2964   29562.2085  0.000032734 
  30486.9037   30572.8657   29570.737   0.000032801 
  30573.3073   30609.7483   29579.2562  0.000032708 
  30491.328    30648.0284   29587.7661  0.000032796 
  30343.2654   30687.8046   29596.2663  0.000032956 
  30564.5185   30729.1607   29604.7566  0.000032718 
  30076.3517   30772.211    29613.2369  0.000033249 
  30455.7289   30817.0803   29621.707   0.000032835 
  30385.5468   30863.8778   29630.1666  0.00003291 
  30489.1491   30912.7494   29638.6155  0.000032799 
  30525.0122   30963.8553   29647.0536  0.00003276 
  30595.4858   31017.339    29655.4805  0.000032685 
  30905.9673   31073.3889   29663.8962  0.000032356 
  30876.9659   31132.2015   29672.3004  0.000032387 
  31149.1883   31194.0044   29680.6929  0.000032104 
  30615.2868   31259.0079   29689.0735  0.000032663 
  30649.1348   31321.0248   29697.4419  0.000032627 
  30356.5512   31393.2883   29705.7981  0.000032942 
  30630.236    31469.6123   29714.1418  0.000032647 
  30524.1441   31550.3607   29722.4727  0.000032761 
  31006.3736   31635.9404   29730.7908  0.000032251 
  30572.0846   31726.7444   29739.0957  0.00003271 
  30787.6175   31823.2701   29747.3873  0.000032481 
  31158.1897   31926.0506   29755.6654  0.000032094 
  31338.5281   32035.7084   29763.9298  0.00003191 
  31323.0968   32152.8642   29772.1803  0.000031925 
  30984.6215   32278.2921   29780.4167  0.000032274 
  30730.0269   32412.869    29788.6389  0.000032541 
  30959.601    32557.4915   29796.8465  0.0000323 
  31185.9231   32713.2714   29805.0394  0.000032066 
  31414.5872   32881.4805   29813.2175  0.000031832 
  31519.6488   33063.4508   29821.3805  0.000031726 
  31790.4863   33260.8347   29829.5282  0.000031456 
  31620.4812   33475.5534   29837.6605  0.000031625 
  32098.1402   33709.6838   29845.7772  0.000031154 
  32151.4227   33965.8277   29853.878   0.000031103 
  32697.8353   34247.0127   29861.9628  0.000030583 
  32520.7968   34556.9397   29870.0314  0.00003075 
  32867.5499   34899.851    29878.0836  0.000030425 
  33488.1494   35281.1716   29886.1192  0.000029861 
  33862.3615   35707.5977   29894.138   0.000029531 
  34604.1077   36187.0861   29902.1399  0.000028898 
  35050.635    36729.8344   29910.1247  0.00002853 
  35278.7781   37348.5006   29918.0921  0.000028346 
  36292.5852   38058.1769   29926.0421  0.000027554 
  37090.1985   38877.7405   29933.9743  0.000026961 
  38123.2634   39829.7446   29941.8887  0.000026231 
  39737.2115   40941.1827   29949.7851  0.000025165 
  41043.5946   42242.5534   29957.6632  0.000024364 
  42216.8273   43769.3636   29965.523   0.000023687 
  44711.7988   45561.124    29973.3641  0.000022365 
  46711.6057   47658.9673   29981.1865  0.000021408 
  49529.8449   50106.6783   29988.99    0.00002019 
  52522.1833   52947.4055   29996.7744  0.00001904 
  56185.2309   56217.5531   30004.5395  0.000017798 
  60213.8848   59944.8143   30012.2852  0.000016607 
  64249.7555   64137.0933   30020.0112  0.000015564 
  69032.7393   68764.1596   30027.7174  0.000014486 
  72875.4839   73742.0559   30035.4037  0.000013722 
  77186.4092   78901.6612   30043.0699  0.000012956 
  80469.2208   83964.21     30050.7157  0.000012427 
  82663.4256   88527.7095   30058.3411  0.000012097 
  84557.0402   92108.8202   30065.9458  0.000011826 
  87353.7337   94234.3075   30073.5298  0.000011448 
  86753.5685   94580.2028   30081.0928  0.000011527 
  84540.2654   93092.6269   30088.6346  0.000011829 
  81321.4485   90005.8456   30096.1552  0.000012297 
  78900.1721   85757.0112   30103.6543  0.000012674 
  74763.8327   80840.4282   30111.1318  0.000013375 
  70308.5483   75693.5927   30118.5875  0.000014223 
  65394.8351   70639.3994   30126.0213  0.000015292 
  60822.2437   65887.0787   30133.433   0.000016441 
  56814.0319   61547.5602   30140.8225  0.000017601 
  53728.9811   57665.9123   30148.1895  0.000018612 
  49956.767    54247.8305   30155.534   0.000020017 
  47257.3743   51271.2775   30162.8558  0.000021161 
  44963.2378   48700.9664   30170.1547  0.00002224 
  42558.0822   46496.8728   30177.4306  0.000023497 
  40812.2801   44614.9567   30184.6834  0.000024502 
  38895.6374   43012.1634   30191.9128  0.00002571 
  37852.4147   41649.0118   30199.1187  0.000026418 
  37206.3727   40488.3747   30206.3011  0.000026877 
  36541.1567   39497.6625   30213.4596  0.000027366 
  35639.3764   38648.4192   30220.5943  0.000028059 
  34817.4251   37917.0149   30227.7049  0.000028721 
  34355.1421   37283.1518   30234.7913  0.000029108 
  34283.0013   36730.1576   30241.8534  0.000029169 
  34179.8787   36244.8059   30248.891   0.000029257 
  33294.3227   35816.0336   30255.904   0.000030035 
  32927.631    35434.9363   30262.8922  0.00003037 
  32634.9834   35094.5827   30269.8555  0.000030642 
  32837.9364   34789.101    30276.7938  0.000030453 
  32524.7329   34513.7813   30283.7068  0.000030746 
  32319.9654   34264.684    30290.5946  0.000030941 
  32476.1038   34038.7032   30297.457   0.000030792 
  31855.5209   33833.0605   30304.2937  0.000031392 
  31863.8731   33645.4081   30311.1048  0.000031384 
  31725.9098   33473.8646   30317.89    0.00003152 
  31835.9481   33316.6798   30324.6492  0.000031411 
  31732.8864   33172.3384   30331.3823  0.000031513 
  31222.5752   33039.621    30338.0892  0.000032028 
  31406.2966   32917.3557   30344.7698  0.000031841 
  31282.4262   32804.5422   30351.4238  0.000031967 
  31758.7475   32700.2709   30358.0513  0.000031487 
  31503.8845   32603.8115   30364.652   0.000031742 
  31467.2293   32514.4392   30371.2259  0.000031779 
  31451.8622   32431.5113   30377.7727  0.000031795 
  31456.1929   32354.5156   30384.2925  0.00003179 
  31248.5414   32282.9309   30390.7851  0.000032001 
  31775.3121   32216.2946   30397.2504  0.000031471 
  31570.6938   32154.2393   30403.6881  0.000031675 
  31355.3589   32096.3838   30410.0984  0.000031892 
  31745.5821   32042.3875   30416.4809  0.0000315 
  31390.9707   31991.9831   30422.8357  0.000031856 
  31109.7835   31944.8866   30429.1625  0.000032144 
  31336.3517   31900.8547   30435.4613  0.000031912 
  31285.3232   31859.6544   30441.732   0.000031964 
  31183.7425   31821.1063   30447.9745  0.000032068 
  31689.1538   31785.0148   30454.1886  0.000031557 
  31527.2854   31751.2018   30460.3742  0.000031719 
  31151.8606   31719.5331   30466.5313  0.000032101 
  31278.573    31689.8571   30472.6597  0.000031971 
  31578.4685   31662.0362   30478.7594  0.000031667 
  31352.6353   31635.9689   30484.8302  0.000031895 
  31309.5017   31611.5364   30490.872   0.000031939 
  31309.705    31588.6385   30496.8848  0.000031939 
  31102.9659   31567.1759   30502.8683  0.000032151 
  31284.3163   31547.0764   30508.8226  0.000031965 
  30987.4698   31528.2542   30514.7476  0.000032271 
  30981.7898   31510.6303   30520.6431  0.000032277 
  30977.287    31494.15     30526.509   0.000032282 
  31616.1378   31478.7438   30532.3453  0.000031629 
  31385.5882   31464.3489   30538.1518  0.000031862 
  31299.825    31450.923    30543.9285  0.000031949 
  31438.2844   31438.4102   30549.6753  0.000031808 
  31250.4549   31426.76     30555.3921  0.000032  
  31253.9479   31415.94     30561.0788  0.000031996 
  31444.7553   31405.9048   30566.7353  0.000031802 
  31360.8135   31396.6179   30572.3615  0.000031887 
  31344.0915   31388.0422   30577.9574  0.000031904 
  31540.6427   31380.153    30583.5229  0.000031705 
  31280.747    31372.9175   30589.0578  0.000031969 
  31462.5791   31366.3053   30594.5622  0.000031784 
  31381.3224   31360.299    30600.0358  0.000031866 
  31556.2267   31354.8707   30605.4788  0.000031689 
  31714.8529   31349.9967   30610.8908  0.000031531 
  32100.536    31345.6644   30616.272   0.000031152 
  31068.2884   31341.8514   30621.6222  0.000032187 
  31565.8101   31338.5418   30626.9414  0.00003168 
  31697.4818   31335.7188   30632.2294  0.000031548 
  31650.7152   31333.3731   30637.4863  0.000031595 
  31858.352    31331.4902   30642.7119  0.000031389 
  31427.4701   31330.057    30647.9061  0.000031819 
  31874.8843   31330.5326   30653.0689  0.000031373 
  31587.403    31329.9812   30658.2003  0.000031658 
  31891.9731   31329.8547   30663.3002  0.000031356 
  31678.614    31330.1528   30668.3684  0.000031567 
  31654.8268   31330.8667   30673.405   0.000031591 
  31769.6318   31331.9918   30678.4099  0.000031477 
  31726.3952   31333.5311   30683.383   0.000031519 
  31788.3743   31335.4791   30688.3243  0.000031458 
  31378.5669   31337.8372   30693.2337  0.000031869 
  30937.6278   31340.6051   30698.1111  0.000032323 
  31608.3397   31343.7903   30702.9565  0.000031637 
  31722.6345   31347.3926   30707.7699  0.000031523 
  31570.6472   31351.417    30712.5511  0.000031675 
  31956.3586   31355.8752   30717.3002  0.000031293 
  31745.9264   31360.7709   30722.0171  0.0000315 
  31873.4943   31366.1142   30726.7017  0.000031374 
  31662.021    31371.9217   30731.354   0.000031584 
  31664.1343   31378.2018   30735.974   0.000031581 
  31963.2046   31384.9717   30740.5615  0.000031286 
  31590.543    31392.2499   30745.1166  0.000031655 
  31481.415    31400.0548   30749.6392  0.000031765 
  32009.7183   31408.4095   30754.1293  0.000031241 
  31919.6656   31417.3376   30758.5867  0.000031329 
  31805.9473   31426.8721   30763.0116  0.000031441 
  31923.3833   31437.0381   30767.4038  0.000031325 
  31861.2602   31447.8713   30771.7634  0.000031386 
  32105.4391   31459.4157   30776.0902  0.000031147 
  32063.7744   31471.7072   30780.3842  0.000031188 
  31880.2993   31484.7961   30784.6455  0.000031367 
  32005.4799   31498.7377   30788.8739  0.000031245 
  32218.3591   31513.5865   30793.0695  0.000031038 
  32021.1088   31529.4099   30797.2322  0.000031229 
  31942.6365   31546.2841   30801.3619  0.000031306 
  32146.6063   31564.284    30805.4588  0.000031107 
  32159.9614   31583.5033   30809.5226  0.000031095 
  32044.0849   31604.0426   30813.5535  0.000031207 
  31901.2384   31626.0221   30817.5513  0.000031347 
  31626.6193   31649.5581   30821.5161  0.000031619 
  32191.0854   31674.7972   30825.4478  0.000031065 
  32104.1761   31701.9088   30829.3464  0.000031149 
  32224.0747   31731.061    30833.212   0.000031033 
  32256.9545   31762.465    30837.0444  0.000031001 
  32217.6496   31796.361    30840.8437  0.000031039 
  32959.4977   31833        30844.6098  0.00003034 
  32732.8525   31872.6903   30848.3427  0.00003055 
  32439.1232   31915.7763   30852.0425  0.000030827 
  32017.9045   31962.6675   30855.7091  0.000031233 
  32238.0508   32013.7975   30859.3424  0.000031019 
  32907.7609   32069.7035   30862.9426  0.000030388 
  32630.7465   32131.0145   30866.5095  0.000030646 
  32586.162    32198.416    30870.0432  0.000030688 
  32766.2306   32272.7606   30873.5436  0.000030519 
  32885.9258   32355.064    30877.0108  0.000030408 
  33056.6872   32446.4758   30880.4448  0.000030251 
  32968.7473   32548.4546   30883.8455  0.000030332 
  33181.5547   32662.7747   30887.213   0.000030137 
  32548.7159   32791.6965   30890.5472  0.000030723 
  32868.3567   32938.0099   30893.8481  0.000030424 
  33204.9543   33105.463    30897.1158  0.000030116 
  33561.1913   33299.0272   30900.3503  0.000029796 
  33333.8494   33525.1759   30903.5515  0.00003   
  33694.6229   33792.701    30906.7195  0.000029678 
  33889.1554   34113.2453   30909.8542  0.000029508 
  34170.392    34501.6611   30912.9557  0.000029265 
  34126.053    34977.0031   30916.024   0.000029303 
  34536.4233   35562.6899   30919.0591  0.000028955 
  34870.8822   36285.8578   30922.0611  0.000028677 
  35901.3799   37177.4408   30925.0298  0.000027854 
  36510.3657   38270.128    30927.9654  0.000027389 
  37666.7329   39596.3361   30930.8678  0.000026549 
  38741.5297   41183.0942   30933.737   0.000025812 
  39117.8552   43048.1123   30936.5732  0.000025564 
  41141.0684   45189.7728   30939.3763  0.000024307 
  43154.6903   47570.1096   30942.1462  0.000023172 
  44658.3362   50094.9203   30944.8831  0.000022392 
  46269.8601   52584.8905   30947.587   0.000021612 
  47684.2047   54759.0425   30950.2579  0.000020971 
  48900.3892   56271.3633   30952.8957  0.00002045 
  49283.1229   56815.3661   30955.5006  0.000020291 
  50050.7738   56266.5028   30958.0726  0.00001998 
  49166.7263   54751.4206   30960.6116  0.000020339 
  48022.5094   52577.5977   30963.1178  0.000020824 
  45837.7586   50090.8163   30965.591   0.000021816 
  44483.6369   47571.2167   30968.0315  0.00002248 
  42881.0764   45197.2548   30970.4392  0.00002332 
  41035.8695   43062.5096   30972.8141  0.000024369 
  39314.2256   41204.5445   30975.1562  0.000025436 
  37990.5478   39624.7474   30977.4657  0.000026322 
  37565.6975   38305.2869   30979.7425  0.00002662 
  36204.565    37219.0712   30981.9867  0.000027621 
  35327.9555   36333.6623   30984.1984  0.000028306 
  34670.4801   35616.3795   30986.3774  0.000028843 
  34260.3698   35036.3113   30988.524   0.000029188 
  34495.2617   34566.3556   30990.6381  0.000028989 
  33939.6667   34183.1311   30992.7198  0.000029464 
  33552.7584   33867.6201   30994.7691  0.000029804 
  33811.8898   33605.0005   30996.7861  0.000029575 
  33461.5105   33383.6585   30998.7708  0.000029885 
  33244.5074   33194.823    31000.7233  0.00003008 
  32991.9085   33032.0358   31002.6435  0.00003031 
  33114.4902   32889.1204   31004.5317  0.000030198 
  32550.6391   32764.803    31006.3877  0.000030721 
  32835.4126   32654.993    31008.2117  0.000030455 
  32795.7316   32557.5195   31010.0037  0.000030492 
  32485.3961   32470.5827   31011.7638  0.000030783 
  32857.0504   32392.7261   31013.492   0.000030435 
  32955.1442   32322.799    31015.1884  0.000030344 
  32440.6887   32259.7881   31016.853   0.000030825 
  32268.7924   32202.8412   31018.4859  0.00003099 
  32187.2596   32151.2711   31020.0872  0.000031068 
  31914.1594   32104.4503   31021.6568  0.000031334 
  32668.3323   32061.8409   31023.195   0.000030611 
  32756.7358   32023.007    31024.7016  0.000030528 
  32344.1351   31987.5407   31026.1769  0.000030918 
  32299.7553   31955.0958   31027.6208  0.00003096 
  32477.7991   31925.3627   31029.0335  0.00003079 
  32103.9463   31898.0901   31030.4149  0.000031149 
  31984.0171   31873.0362   31031.7652  0.000031266 
  32347.1577   31849.9894   31033.0844  0.000030915 
  32047.6296   31828.7781   31034.3726  0.000031204 
  32210.6923   31809.234    31035.6298  0.000031046 
  32407.6868   31791.2077   31036.8562  0.000030857 
  32622.0114   31774.5815   31038.0518  0.000030654 
  32432.3908   31759.2338   31039.2167  0.000030833 
  32183.6163   31745.0618   31040.3509  0.000031072 
  32504.46     31731.9703   31041.4546  0.000030765 
  32058.4016   31719.8824   31042.5277  0.000031193 
  32194.2983   31708.7196   31043.5704  0.000031061 
  31642.8611   31698.4122   31044.5828  0.000031603 
  32235.7578   31688.9039   31045.5649  0.000031021 
  32333.7398   31680.1366   31046.5169  0.000030927 
  32127.3705   31672.0586   31047.4387  0.000031126 
  31671.7058   31664.6282   31048.3305  0.000031574 
  32008.02     31657.8018   31049.1924  0.000031242 
  31823.447    31651.5419   31050.0244  0.000031423 
  31952.0667   31645.8129   31050.8266  0.000031297 
  31361.486    31640.5864   31051.5992  0.000031886 
  31675.0436   31635.8324   31052.3421  0.000031571 
  31780.2092   31631.5241   31053.0556  0.000031466 
  31879.2421   31627.6398   31053.7396  0.000031368 
  31808.8922   31624.1566   31054.3942  0.000031438 
  32031.2438   31621.0543   31055.0197  0.00003122 
  32021.1802   31618.3163   31055.6159  0.000031229 
  31859.5003   31615.925    31056.1831  0.000031388 
  31812.3446   31613.8655   31056.7214  0.000031434 
  31486.9054   31612.1249   31057.2307  0.000031759 
  31587.3624   31610.6901   31057.7113  0.000031658 
  31632.1959   31609.5497   31058.1632  0.000031613 
  31398.0075   31608.6936   31058.5865  0.000031849 
  31881.7822   31608.1127   31058.9813  0.000031366 
  31710.3351   31607.7984   31059.3477  0.000031535 
  31932.4241   31607.7434   31059.6858  0.000031316 
  31223.5114   31607.9408   31059.9957  0.000032027 
  31717.6642   31608.3847   31060.2776  0.000031528 
  31715.2557   31609.0699   31060.5314  0.000031531 
  31964.8617   31609.9916   31060.7573  0.000031284 
  32168.2539   31611.146    31060.9555  0.000031087 
  31970.9259   31612.5287   31061.1259  0.000031278 
  31850.0583   31614.14     31061.2688  0.000031397 
  31875.7568   31615.9744   31061.3842  0.000031372 
  32016.8685   31618.0312   31061.4723  0.000031234 
  31447.8567   31620.31     31061.5331  0.000031799 
  31650.7243   31622.8089   31061.5667  0.000031595 
  31600.4063   31625.528    31061.5733  0.000031645 
  31660.4629   31628.4687   31061.553   0.000031585 
  31748.562    31631.63     31061.5059  0.000031497 
  31717.0417   31635.0138   31061.432   0.000031529 
  32229.4608   31638.621    31061.3315  0.000031028 
  31740.2661   31642.4566   31061.2046  0.000031506 
  32162.14     31646.5193   31061.0513  0.000031092 
  31981.692    31650.8136   31060.8718  0.000031268 
  32119.0077   31655.3441   31060.6661  0.000031134 
  31444.2703   31660.1123   31060.4344  0.000031802 
  32168.686    31665.1236   31060.1768  0.000031086 
  32465.7155   31670.3843   31059.8934  0.000030802 
  32207.223    31675.8967   31059.5843  0.000031049 
  31903.6519   31681.668    31059.2497  0.000031344 
  32203.5047   31687.706    31058.8896  0.000031053 
  32239.677    31694.0143   31058.5043  0.000031018 
  31790.9649   31700.6017   31058.0938  0.000031455 
  32289.1663   31708.3307   31057.6582  0.00003097 
  32090.5718   31715.5033   31057.1977  0.000031162 
  31821.5567   31722.9783   31056.7123  0.000031425 
  31838.7062   31730.7672   31056.2023  0.000031408 
  32467.4359   31738.8822   31055.6677  0.0000308 
  32222.8316   31747.3301   31055.1087  0.000031034 
  32417.4662   31756.1246   31054.5253  0.000030848 
  31893.1887   31765.2803   31053.9178  0.000031355 
  31757.0907   31774.8059   31053.2863  0.000031489 
  32524.9654   31784.7171   31052.6308  0.000030746 
  32076.2304   31795.0321   31051.9515  0.000031176 
  31660.0649   31805.7608   31051.2485  0.000031586 
  32389.9379   31816.9228   31050.522   0.000030874 
  32667.4706   31828.5356   31049.7722  0.000030611 
  32035.769    31840.6214   31048.999   0.000031215 
  32302.1806   31853.1939   31048.2027  0.000030958 
  32133.3305   31866.2773   31047.3834  0.00003112 
  32121.6942   31879.8979   31046.5413  0.000031132 
  32044.6536   31894.0724   31045.6764  0.000031206 
  31738.2371   31908.8298   31044.7889  0.000031508 
  31721.9542   31924.2012   31043.8789  0.000031524 
  31988.3358   31940.2074   31042.9467  0.000031261 
  31674.9061   31956.883    31041.9922  0.000031571 
  31719.2922   31974.2604   31041.0157  0.000031527 
  32811.0072   31992.3792   31040.0173  0.000030478 
  32324.4286   32011.267    31038.9971  0.000030936 
  31763.6637   32030.9677   31037.9553  0.000031483 
  31908.1948   32051.529    31036.892   0.00003134 
  31942.6288   32072.985    31035.8074  0.000031306 
  32188.6567   32095.389    31034.7016  0.000031067 
  32216.2961   32118.7981   31033.5747  0.00003104 
  32455.2677   32143.2557   31032.4269  0.000030812 
  32975.6585   32168.826    31031.2583  0.000030325 
  32569.8257   32195.5725   31030.0691  0.000030703 
  32115.53     32223.5691   31028.8594  0.000031138 
  32439.0117   32252.875    31027.6293  0.000030827 
  32551.7124   32283.5748   31026.3791  0.00003072 
  32798.2302   32315.7606   31025.1089  0.000030489 
  32964.9748   32349.5066   31023.8187  0.000030335 
  32145.0961   32384.9177   31022.5088  0.000031109 
  32259.72     32422.1088   31021.1792  0.000030998 
  31873.3206   32461.1744   31019.8303  0.000031374 
  32555.8381   32502.2466   31018.462   0.000030716 
  33296.9007   32545.4688   31017.0746  0.000030033 
  32795.8569   32590.9641   31015.6681  0.000030492 
  32759.765    32638.8986   31014.2428  0.000030525 
  32255.0689   32689.4425   31012.7989  0.000031003 
  32499.5481   32742.794    31011.3363  0.00003077 
  32843.0192   32799.1286   31009.8554  0.000030448 
  33088.293    32858.6791   31008.3562  0.000030222 
  33802.5859   32921.7012   31006.8389  0.000029584 
  33205.9693   32988.4276   31005.3037  0.000030115 
  33405.7222   33059.1624   31003.7508  0.000029935 
  33761.1312   33134.2412   31002.1801  0.00002962 
  33517.0966   33213.9766   31000.5921  0.000029836 
  33500.2129   33298.7709   30998.9867  0.000029851 
  33633.612    33389.0491   30997.3641  0.000029732 
  33778.948    33485.3059   30995.7245  0.000029604 
  34275.4162   33588.0164   30994.0681  0.000029175 
  34312.5159   33697.7819   30992.395   0.000029144 
  34564.6465   33815.2787   30990.7054  0.000028931 
  34431.5087   33941.1696   30988.9994  0.000029043 
  34531.7255   34076.3696   30987.2772  0.000028959 
  34531.3382   34221.6582   30985.5389  0.000028959 
  34728.5039   34378.0636   30983.7848  0.000028795 
  34833.6513   34546.7678   30982.0149  0.000028708 
  34920.3064   34729.1132   30980.2294  0.000028637 
  34862.4519   34926.485    30978.4285  0.000028684 
  35859.6941   35140.6003   30976.6124  0.000027886 
  35850.1948   35373.3725   30974.7812  0.000027894 
  36157.5461   35627.0558   30972.935   0.000027657 
  36632.5173   35904.0483   30971.0741  0.000027298 
  37262.5073   36207.3161   30969.1986  0.000026837 
  36919.2217   36540.31     30967.3086  0.000027086 
  37292.3017   36906.7917   30965.4044  0.000026815 
  38043.0493   37311.4171   30963.486   0.000026286 
  38086.2164   37759.6775   30961.5537  0.000026256 
  39426.2934   38257.708    30959.6076  0.000025364 
  39431.6659   38813.1364   30957.6479  0.00002536 
  39840.0589   39434.9552   30955.6748  0.0000251 
  41007.6841   40134.1493   30953.6883  0.000024386 
  41546.5614   40923.5144   30951.6888  0.000024069 
  42119.8491   41819.3493   30949.6763  0.000023742 
  43533.0169   42842.1501   30947.6509  0.000022971 
  45660.7168   44017.4551   30945.613   0.000021901 
  47198.1214   45380.1169   30943.5626  0.000021187 
  48163.9292   46978.3806   30941.4999  0.000020762 
  50502.0085   48879.9573   30939.4251  0.000019801 
  52673.9226   51185.5796   30937.3384  0.000018985 
  56079.5669   54044.2933   30935.2398  0.000017832 
  60458.8147   57671.2745   30933.1297  0.00001654 
  65134.4759   62374.1296   30931.0081  0.000015353 
  70758.8897   68568.2887   30928.8752  0.000014132 
  80097.961    76786.2408   30926.7312  0.000012485 
  90822.3577   87650.9941   30924.5763  0.000011011 
  105283.7863  101836.4978  30922.4105  0.000009498 
  122899.4641  119974.1269  30920.2342  0.000008137 
  144725.0628  142500.0887  30918.0475  0.00000691 
  172712.0189  169484.9693  30915.8505  0.00000579 
  201957.6524  200322.7139  30913.6434  0.000004952 
  233115.7963  233222.6902  30911.4264  0.00000429 
  257515.7286  264635.5698  30909.1996  0.000003883 
  278213.9098  289009.3844  30906.9633  0.000003594 
  286643.3619  300183.0246  30904.7175  0.000003489 
  290959.9414  294693.0531  30902.4625  0.000003437 
  279563.6382  274295.0012  30900.1985  0.000003577 
  257954.6034  244620.1505  30897.9256  0.000003877 
  225711.8765  211724.1416  30895.6439  0.00000443 
  195054.6481  179884.4433  30893.3537  0.000005127 
  163898.9321  151424.8295  30891.0551  0.000006101 
  138452.5124  127314.183   30888.7483  0.000007223 
  116744.0279  107674.6211  30886.4335  0.000008566 
  101029.5009  92167.3158   30884.1109  0.000009898 
  89957.6207   80208.8924   30881.7805  0.000011116 
  79703.1943   71136.1323   30879.4427  0.000012547 
  71671.796    64295.2934   30877.0975  0.000013952 
  66200.4097   59117.7703   30874.7451  0.000015106 
  61441.6088   55149.8701   30872.3858  0.000016276 
  58555.4574   52046.8935   30870.0196  0.000017078 
  54793.81     49562.6494   30867.6468  0.00001825 
  53007.5958   47528.6047   30865.2675  0.000018865 
  50855.3961   45830.3812   30862.8819  0.000019664 
  48962.0544   44386.8161   30860.4902  0.000020424 
  46892.4361   43145.9159   30858.0926  0.000021325 
  45746.1235   42068.706    30855.6892  0.00002186 
  44474.3668   41126.5471   30853.2802  0.000022485 
  43675.0961   40297.2313   30850.8657  0.000022896 
  42904.9171   39563.7207   30848.446   0.000023307 
  41216.401    38911.7187   30846.0213  0.000024262 
  40869.3886   38329.5398   30843.5916  0.000024468 
  40365.9829   37807.8797   30841.1572  0.000024773 
  39356.7254   37338.5841   30838.7183  0.000025409 
  38518.5036   36914.8267   30836.275   0.000025962 
  38397.5897   36531.1105   30833.8274  0.000026043 
  38480.451    36182.4871   30831.3759  0.000025987 
  37923.3678   35864.8209   30828.9205  0.000026369 
  37347.8546   35574.4953   30826.4614  0.000026775 
  36706.5531   35308.5879   30823.9988  0.000027243 
  36113.0867   35064.3795   30821.5329  0.000027691 
  36432.4453   34839.52     30819.0638  0.000027448 
  36370.9566   34632.1093   30816.5918  0.000027494 
  35619.8815   34440.3397   30814.1169  0.000028074 
  35790.8514   34262.6298   30811.6395  0.00002794 
  35456.801    34097.708    30809.1595  0.000028203 
  35112.8607   33944.3334   30806.6773  0.00002848 
  34659.313    33801.4127   30804.193   0.000028852 
  34449.319    33668.0711   30801.7067  0.000029028 
  34769.9939   33543.4345   30799.2187  0.00002876 
  34482.7101   33426.7541   30796.7291  0.000029  
  34400.8322   33317.3343   30794.2381  0.000029069 
  34419.1179   33214.6243   30791.7458  0.000029054 
  34531.5417   33118.0574   30789.2525  0.000028959 
  34568.2723   33027.1257   30786.7584  0.000028928 
  33962.5739   32941.4309   30784.2635  0.000029444 
  33694.0157   32860.5533   30781.768   0.000029679 
  33569.0307   32784.1156   30779.2722  0.000029789 
  33783.8965   32711.824    30776.7762  0.0000296 
  33323.2892   32643.3634   30774.2802  0.000030009 
  33158.6942   32578.4615   30771.7844  0.000030158 
  33097.6411   32516.8566   30769.2889  0.000030214 
  33308.2985   32458.3505   30766.7939  0.000030023 
  33540.368    32402.7206   30764.2995  0.000029815 
  32870.5358   32349.7651   30761.8061  0.000030422 
  32336.3329   32299.3334   30759.3136  0.000030925 
  32495.1739   32251.2522   30756.8224  0.000030774 
  32442.9388   32205.3632   30754.3325  0.000030823 
  32449.8447   32161.5509   30751.8441  0.000030817 
  32320.1725   32119.6783   30749.3575  0.00003094 
  32530.8813   32079.6207   30746.8728  0.00003074 
  31954.9816   32041.2876   30744.3901  0.000031294 
  32484.828    32004.5707   30741.9097  0.000030784 
  32860.7617   31969.3767   30739.4316  0.000030431 
  32983.6743   31935.6124   30736.9562  0.000030318 
  33027.7855   31903.2131   30734.4835  0.000030278 
  33152.8988   31872.0968   30732.0137  0.000030163 
  32943.9202   31842.1876   30729.547   0.000030355 
  32961.6613   31813.4341   30727.0836  0.000030338 
  33075.6988   31785.7694   30724.6236  0.000030234 
  32954.6715   31759.1317   30722.1672  0.000030345 
  33150.9882   31733.4799   30719.7145  0.000030165 
  32874.8019   31708.7587   30717.2659  0.000030418 
  32971.5259   31684.9226   30714.8213  0.000030329 
  32745.3088   31661.9227   30712.381   0.000030539 
  32430.9451   31639.7292   30709.9452  0.000030835 
  32985.9766   31618.2991   30707.514   0.000030316 
  32576.9985   31597.5919   30705.0876  0.000030697 
  32265.7488   31577.5834   30702.6661  0.000030993 
  32656.6776   31558.2372   30700.2498  0.000030622 
  32646.3227   31539.5202   30697.8388  0.000030631 
  32594.5573   31521.4121   30695.4332  0.00003068 
  32309.8658   31503.8826   30693.0333  0.00003095 
  32261.0353   31486.9072   30690.6392  0.000030997 
  32298.8618   31470.4587   30688.251   0.000030961 
  32258.7168   31454.5221   30685.869   0.000030999 
  31991.9443   31439.0731   30683.4933  0.000031258 
  31995.5431   31424.0889   30681.1241  0.000031254 
  32481.1436   31409.5574   30678.7615  0.000030787 
  32251.1487   31395.4573   30676.4057  0.000031007 
  32075.7511   31381.7698   30674.0568  0.000031176 
  32069.0318   31368.4844   30671.7151  0.000031183 
  32068.8097   31355.5833   30669.3807  0.000031183 
  31814.2755   31343.0501   30667.0538  0.000031432 
  31938.1214   31330.8762   30664.7345  0.000031311 
  31810.8746   31319.0467   30662.4229  0.000031436 
  31736.8764   31307.5496   30660.1194  0.000031509 
  31951.401    31296.3707   30657.8239  0.000031298 
  31660.9286   31285.5044   30655.5368  0.000031585 
  31382.1386   31274.9378   30653.258   0.000031865 
  31500.1606   31264.659    30650.9879  0.000031746 
  31819.0663   31254.6633   30648.7266  0.000031428 
  31840.3824   31244.9394   30646.4742  0.000031407 
  32248.4122   31235.4775   30644.2308  0.000031009 
  31776.0674   31226.2734   30641.9968  0.00003147 
  32168.6982   31217.3175   30639.7721  0.000031086 
  32330.4863   31208.6011   30637.557   0.000030931 
  31827.0627   31200.121    30635.3517  0.00003142 
  31329.7201   31191.8691   30633.1562  0.000031919 
  31506.5375   31183.8392   30630.9708  0.000031739 
  31516.1688   31176.0237   30628.7956  0.00003173 
  31238.2651   31168.4209   30626.6308  0.000032012 
  31491.7479   31161.0238   30624.4765  0.000031754 
  31448.239    31153.8258   30622.3329  0.000031798 
  31894.0453   31146.8257   30620.2002  0.000031354 
  31617.4821   31140.0171   30618.0784  0.000031628 
  31590.3002   31133.3951   30615.9678  0.000031655 
  31152.725    31126.9582   30613.8685  0.0000321 
  31096.4998   31120.7013   30611.7807  0.000032158 
  31208.8199   31114.6213   30609.7045  0.000032042 
  31081.8788   31108.7134   30607.64    0.000032173 
  31047.5877   31102.9773   30605.5875  0.000032209 
  31642.1287   31097.4087   30603.5471  0.000031603 
  31807.6175   31092.0042   30601.519   0.000031439 
  31307.3811   31086.7635   30599.5032  0.000031941 
  31117.5296   31081.683    30597.5     0.000032136 
  31581.0711   31076.7599   30595.5094  0.000031665 
  31295.0695   31071.9944   30593.5317  0.000031954 
  31369.8065   31067.3834   30591.567   0.000031878 
  31244.5708   31062.9259   30589.6155  0.000032006 
  31435.6692   31058.6191   30587.6773  0.000031811 
  31337.1491   31054.4641   30585.7525  0.000031911 
  31010.3286   31050.459    30583.8413  0.000032247 
  30987.3126   31046.6016   30581.9439  0.000032271 
  30958.9947   31042.8937   30580.0603  0.000032301 
  30934.5377   31039.3334   30578.1909  0.000032326 
  31075.8719   31035.92     30576.3356  0.000032179 
  30849.9624   31032.6551   30574.4946  0.000032415 
  31137.7539   31029.5374   30572.6681  0.000032115 
  31413.8501   31026.5671   30570.8563  0.000031833 
  30912.6805   31023.7459   30569.0592  0.000032349 
  31019.3058   31021.074    30567.2771  0.000032238 
  31023.8711   31018.5523   30565.51    0.000032233 
  30838.9029   31016.1808   30563.7581  0.000032427 
  31101.7666   31013.9632   30562.0216  0.000032153 
  31027.8069   31011.9001   30560.3006  0.000032229 
  31273.3225   31009.9924   30558.5952  0.000031976 
  31220.4605   31008.2446   30556.9056  0.00003203 
  31085.4441   31006.6578   30555.2319  0.000032169 
  30994.6232   31005.2351   30553.5743  0.000032264 
  31006.588    31003.9811   30551.9329  0.000032251 
  31067.0993   31002.8983   30550.3078  0.000032188 
  30782.875    31001.9914   30548.6992  0.000032486 
  31384.5727   31001.266    30547.1073  0.000031863 
  31268.9753   31000.7278   30545.5321  0.000031981 
  31214.0029   31000.3827   30543.9737  0.000032037 
  31043.5126   31000.2375   30542.4325  0.000032213 
  30831.0243   31000.3029   30540.9083  0.000032435 
  30725.067    31000.5874   30539.4015  0.000032547 
  31029.3763   31001.1035   30537.9121  0.000032228 
  31021.18     31001.8666   30536.4403  0.000032236 
  30943.2175   31002.8925   30534.9862  0.000032317 
  30847.5773   31004.2029   30533.55    0.000032417 
  30897.3836   31005.822    30532.1317  0.000032365 
  31082.8129   31007.7789   30530.7315  0.000032172 
  30954.4095   31010.1085   30529.3496  0.000032306 
  30977.0254   31018.9418   30527.986   0.000032282 
  31134.8618   31022.1499   30526.641   0.000032118 
  31056.5389   31025.8622   30525.3145  0.000032199 
  31422.1059   31030.1318   30524.0068  0.000031825 
  31361.5046   31035.0122   30522.718   0.000031886 
  31527.826    31040.5521   30521.4482  0.000031718 
  31919.8206   31046.7952   30520.1976  0.000031328 
  31531.2796   31053.7678   30518.9662  0.000031715 
  31461.9565   31061.4574   30517.7543  0.000031784 
  31342.5904   31069.8005   30516.5618  0.000031905 
  31077.041    31078.643    30515.389   0.000032178 
  31067.0375   31088.233    30514.2359  0.000032188 
  31355.4174   31097.1524   30513.1028  0.000031892 
  31264.9691   31105.4726   30511.9896  0.000031985 
  31213.6801   31112.8252   30510.8967  0.000032037 
  30770.085    31119.0644   30509.8239  0.000032499 
  31091.8481   31124.3543   30508.7716  0.000032163 
  31147.3599   31129.1066   30507.7397  0.000032105 
  30768.4785   31133.8292   30506.7285  0.000032501 
  30968.8765   31138.9946   30505.738   0.00003229 
  30453.6473   31144.963    30504.7684  0.000032837 
  30701.0197   31151.9864   30503.8197  0.000032572 
  30826.284    31160.219    30502.8921  0.00003244 
  31119.5328   31169.765    30501.9858  0.000032134 
  30896.8226   31180.7045   30501.1008  0.000032366 
  31010.8691   31193.0943   30500.2372  0.000032247 
  30976.5229   31206.999    30499.3952  0.000032283 
  31167.2673   31222.4972   30498.5748  0.000032085 
  31046.5136   31239.6679   30497.7762  0.00003221 
  30718.7035   31258.6217   30496.9996  0.000032553 
  30792.708    31279.4929   30496.2449  0.000032475 
  30714.5328   31302.4312   30495.5123  0.000032558 
  30694.3978   31327.6327   30494.802   0.000032579 
  31140.2852   31355.3243   30494.114   0.000032113 
  30827.8839   31385.7861   30493.4485  0.000032438 
  31136.6908   31419.3271   30492.8055  0.000032116 
  30966.7827   31456.3332   30492.1852  0.000032293 
  30526.8713   31497.2669   30491.5877  0.000032758 
  30639.8611   31542.6446   30491.013   0.000032637 
  30735.3222   31593.1123   30490.4613  0.000032536 
  30654.0177   31649.4424   30489.9327  0.000032622 
  30527.8591   31712.5237   30489.4273  0.000032757 
  31061.4966   31783.4743   30488.9452  0.000032194 
  31153.5673   31863.6436   30488.4865  0.000032099 
  30655.2011   31954.7331   30488.0513  0.000032621 
  30895.4735   32058.8287   30487.6397  0.000032367 
  30839.22     32178.7231   30487.2517  0.000032426 
  30865.563    32318.2096   30486.8876  0.000032399 
  30736.4128   32482.5047   30486.5474  0.000032535 
  30741.4402   32679.3025   30486.2312  0.000032529 
  31295.6513   32919.9849   30485.9391  0.000031953 
  31125.8528   33221.1505   30485.6712  0.000032128 
  31157.2448   33607.0087   30485.4275  0.000032095 
  31302.1803   34111.325    30485.2083  0.000031947 
  31966.6115   34778.2495   30485.0135  0.000031283 
  32700.5105   35662.5505   30484.8433  0.000030581 
  33115.1005   36825.9377   30484.6978  0.000030198 
  34188.9034   38330.745    30484.577   0.000029249 
  35279.7894   40227.4723   30484.4811  0.000028345 
  37536.2134   42540.8406   30484.4101  0.000026641 
  40146.9286   45244.6913   30484.3642  0.000024909 
  44097.78     48219.8195   30484.3434  0.000022677 
  47593.3287   51199.4209   30484.3478  0.000021011 
  50194.6717   53720.604    30484.3775  0.000019922 
  52715.1546   55190.5215   30484.4325  0.00001897 
  55016.368    55164.337    30484.5131  0.000018176 
  55474.3454   53653.5702   30484.6192  0.000018026 
  53450.4478   51117.1204   30484.7509  0.000018709 
  50172.3992   48146.5546   30484.9084  0.000019931 
  46351.5081   45196.2635   30485.0917  0.000021574 
  41248.6976   42525.2192   30485.3009  0.000024243 
  37954.4619   40247.6746   30485.536   0.000026347 
  35395.4148   38386.6018   30485.7972  0.000028252 
  33835.4239   36915.841    30486.0846  0.000029555 
  33125.6846   35784.1575   30486.3981  0.000030188 
  32535.6313   34929.0663   30486.738   0.000030736 
  32574.7482   34288.9439   30487.1042  0.000030699 
  32091.545    33809.873    30487.4969  0.000031161 
  32252.3687   33447.8161   30487.9161  0.000031005 
  32619.5108   33169.6227   30488.3619  0.000030656 
  32014.13     32951.4996   30488.8344  0.000031236 
  31282.4343   32777.172    30489.3336  0.000031967 
  31576.8482   32635.4854   30489.8597  0.000031669 
  31250.2014   32518.9248   30490.4126  0.000032  
  31484.5755   32422.4032   30490.9926  0.000031762 
  31680.3037   32342.2385   30491.5995  0.000031565 
  31555.1703   32275.7145   30492.2336  0.000031691 
  31484.8061   32220.8321   30492.8949  0.000031761 
  31608.9086   32175.975    30493.5834  0.000031637 
  31715.236    32139.8588   30494.2992  0.000031531 
  31819.2758   32111.4513   30495.0424  0.000031427 
  31735.9131   32089.9534   30495.813   0.00003151 
  31328.943    32074.665    30496.6112  0.000031919 
  31817.684    32065.0379   30497.4369  0.000031429 
  31522.9065   32060.6506   30498.2903  0.000031723 
  31716.7459   32061.1509   30499.1714  0.000031529 
  31790.9289   32066.2437   30500.0803  0.000031456 
  32516.6017   32075.7416   30501.017   0.000030754 
  32184.2526   32089.496    30501.9815  0.000031071 
  32308.4976   32107.3906   30502.9741  0.000030952 
  31410.534    32129.3773   30503.9946  0.000031836 
  31439.3605   32155.468    30505.0432  0.000031807 
  31735.757    32185.6696   30506.1199  0.00003151 
  31866.6448   32220.0612   30507.2248  0.000031381 
  32111.0786   32258.7759   30508.358   0.000031142 
  32490.0687   32301.9364   30509.5194  0.000030779 
  32202.3661   32349.7452   30510.7092  0.000031054 
  31999.8753   32402.4449   30511.9273  0.00003125 
  32596.1727   32460.331    30513.174   0.000030678 
  32517.8353   32523.7011   30514.4491  0.000030752 
  33334.7359   32592.9619   30515.7528  0.000029999 
  31720.8409   32668.5784   30517.0851  0.000031525 
  33296.5404   32751.0243   30518.446   0.000030033 
  33111.0727   32840.907    30519.8356  0.000030201 
  32536.1439   32938.9328   30521.254   0.000030735 
  33612.6843   33045.8248   30522.7012  0.000029751 
  33499.7836   33162.4932   30524.1772  0.000029851 
  33898.6418   33289.9619   30525.6821  0.0000295 
  33859.7037   33429.4357   30527.216   0.000029534 
  34116.1007   33582.197    30528.7788  0.000029312 
  34175.9142   33749.8413   30530.3706  0.00002926 
  35366.0736   33934.2218   30531.9915  0.000028276 
  35334.9728   34137.3532   30533.6415  0.000028301 
  35717.1091   34362.4826   30535.3206  0.000027998 
  35720.8625   34611.0497   30537.0289  0.000027995 
  35943.5075   34887.0771   30538.7664  0.000027821 
  36428.9392   35194.6477   30540.5332  0.000027451 
  36835.2583   35538.5824   30542.3293  0.000027148 
  36938.3207   35924.8185   30544.1546  0.000027072 
  37188.9897   36360.3469   30546.0094  0.00002689 
  37782.879    36854.2474   30547.8935  0.000026467 
  39047.5017   37418.1776   30549.8071  0.00002561 
  39799.5567   38066.9477   30551.7502  0.000025126 
  41002.2844   38820.8434   30553.7227  0.000024389 
  41946.516    39707.4116   30555.7248  0.00002384 
  42884.6711   40763.4659   30557.7564  0.000023318 
  44125.5284   42039.6376   30559.8176  0.000022663 
  45807.1898   43603.6057   30561.9084  0.000021831 
  48871.5332   45542.06     30564.0289  0.000020462 
  50949.6493   47965.0637   30566.179   0.000019627 
  55097.3545   51004.5545   30568.3588  0.00001815 
  59963.7698   54812.0791   30570.5683  0.000016677 
  65164.6933   59546.8166   30572.8076  0.000015346 
  73506.3156   65366.9398   30575.0767  0.000013604 
  80996.9662   72406.1303   30577.3755  0.000012346 
  90183.4478   80732.617    30579.7042  0.000011089 
  100715.7293  90301.3416   30582.0627  0.000009929 
  112971.3381  100854.1381  30584.451   0.000008852 
  121861.0224  111769.9642  30586.8692  0.000008206 
  129720.558   121940.0902  30589.3173  0.000007709 
  137524.0634  129776.8974  30591.7953  0.000007271 
  139769.3429  133619.2188  30594.3033  0.000007155 
  137877.6595  132493.7474  30596.8411  0.000007253 
  134145.0053  126698.2943  30599.409   0.000007455 
  124911.1207  117608.9434  30602.0068  0.000008006 
  114012.2782  106938.4812  30604.6346  0.000008771 
  102646.1716  96083.0984   30607.2924  0.000009742 
  89539.3232   85918.9142   30609.9801  0.000011168 
  81729.9392   76889.3096   30612.698   0.000012235 
  72508.6283   69142.2949   30615.4458  0.000013791 
  64846.8985   62661.2794   30618.2237  0.000015421 
  59757.3211   57345.4864   30621.0316  0.000016734 
  55729.1079   53046.6426   30623.8696  0.000017944 
  50798.518    49603.6207   30626.7377  0.000019686 
  48135.7388   46858.1499   30629.6358  0.000020775 
  46051.3738   44668.5345   30632.564   0.000021715 
  43822.7887   42911.7683   30635.5223  0.000022819 
  42376.9592   41487.8825   30638.5106  0.000023598 
  40949.1202   40319.4483   30641.529   0.000024421 
  39830.3832   39346.7442   30644.5776  0.000025106 
  38897.6083   38525.4621   30647.6562  0.000025709 
  38327.2914   37823.5379   30650.7649  0.000026091 
  37133.3632   37216.9167   30653.9037  0.00002693 
  37068.0261   36687.9145   30657.0726  0.000026977 
  35487.5316   36223.0777   30660.2715  0.000028179 
  35772.6651   35812.3343   30663.5005  0.000027954 
  34931.627    35447.4434   30666.7597  0.000028627 
  34029.155    35121.7838   30670.0488  0.000029387 
  34159.7362   34830.1485   30673.3681  0.000029274 
  34030.0352   34567.9954   30676.7174  0.000029386 
  33766.7621   34331.5319   30680.0968  0.000029615 
  33094.0181   34117.702    30683.5062  0.000030217 
  33210.2894   33923.7516   30686.9456  0.000030111 
  34134.4373   33747.3316   30690.4151  0.000029296 
  33246.8742   33586.5416   30693.9146  0.000030078 
  33575.7367   33439.6222   30697.4441  0.000029783 
  33700.9044   33305.0872   30701.0036  0.000029673 
  32728.8258   33181.6135   30704.593   0.000030554 
  32514.8217   33068.1307   30708.2125  0.000030755 
  32333.0367   32963.618    30711.8618  0.000030928 
  32030.34     32867.1818   30715.5412  0.00003122 
  32286.1069   32778.102    30719.2504  0.000030973 
  32285.9078   32695.6743   30722.9895  0.000030973 
  31770.6006   32619.2793   30726.7586  0.000031476 
  31688.7815   32548.4204   30730.5574  0.000031557 
  32064.8564   32482.5991   30734.3862  0.000031187 
  32044.6579   32421.3899   30738.2447  0.000031206 
  31814.8053   32364.3972   30742.1331  0.000031432 
  31601.3072   32311.3063   30746.0513  0.000031644 
  31438.5811   32261.7944   30749.9992  0.000031808 
  31672.1761   32215.5714   30753.9768  0.000031573 
  31636.7143   32172.4098   30757.9842  0.000031609 
  31559.2715   32132.0698   30762.0212  0.000031686 
  31659.6683   32094.336    30766.0879  0.000031586 
  31505.6147   32059.0403   30770.1843  0.00003174 
  31956.0863   32026.0019   30774.3102  0.000031293 
  31461.009    31995.0574   30778.4658  0.000031785 
  31228.1225   31966.0819   30782.6509  0.000032022 
  30825.6485   31938.9367   30786.8655  0.000032441 
  31324.5625   31913.5028   30791.1096  0.000031924 
  31494.7237   31889.665    30795.3831  0.000031751 
  31173.85     31867.3363   30799.6861  0.000032078 
  31182.7987   31846.4179   30804.0185  0.000032069 
  31600.2942   31826.8194   30808.3802  0.000031645 
  31043.2477   31808.4743   30812.7712  0.000032213 
  31116.7617   31791.3043   30817.1916  0.000032137 
  31012.1289   31775.2385   30821.6412  0.000032245 
  31144.5387   31760.2245   30826.12    0.000032108 
  30672.418    31746.2003   30830.628   0.000032603 
  30458.8013   31733.1133   30835.1651  0.000032831 
  30737.054    31720.9103   30839.7313  0.000032534 
  30650.4233   31709.5537   30844.3266  0.000032626 
  30708.3063   31698.997    30848.9509  0.000032564 
  30792.9845   31689.1976   30853.6042  0.000032475 
  31202.4495   31680.1254   30858.2864  0.000032049 
  30848.6102   31671.7429   30862.9975  0.000032416 
  30776.3631   31664.0152   30867.7375  0.000032492 
  30786.529    31656.9183   30872.5063  0.000032482 
  30615.9616   31650.4217   30877.3038  0.000032663 
  30775.6081   31644.4968   30882.13    0.000032493 
  30629.5808   31639.1243   30886.9849  0.000032648 
  30503.6576   31634.2362   30891.8684  0.000032783 
  30985.269    31629.897    30896.7805  0.000032273 
  30642.0069   31626.042    30901.721   0.000032635 
  30878.4711   31622.6565   30906.6901  0.000032385 
  30772.6902   31619.7211   30911.6876  0.000032496 
  30682.3207   31617.2177   30916.7134  0.000032592 
  30701.1979   31615.1346   30921.7676  0.000032572 
  30469.7435   31613.4553   30926.85    0.000032819 
  30344.1352   31612.1648   30931.9606  0.000032955 
  30372.8025   31611.255    30937.0993  0.000032924 
  30584.5811   31610.7108   30942.2662  0.000032696 
  30695.3697   31610.5217   30947.4611  0.000032578 
  30791.1647   31610.6763   30952.684   0.000032477 
  30933.9769   31611.2293   30957.9348  0.000032327 
  30818.1137   31612.0463   30963.2134  0.000032448 
  30720.0836   31613.18     30968.5199  0.000032552 
  30896.7102   31614.6242   30973.8541  0.000032366 
  31028.4992   31616.3707   30979.216   0.000032228 
  30685.8966   31618.4117   30984.6055  0.000032588 
  31106.352    31620.7426   30990.0226  0.000032148 
  30939.6692   31623.3562   30995.4672  0.000032321 
  31362.9157   31626.2474   31000.9392  0.000031885 
  31105.2277   31629.4106   31006.4386  0.000032149 
  31090.9648   31632.8417   31011.9653  0.000032164 
  30444.8865   31636.5362   31017.5192  0.000032846 
  30797.8408   31640.4897   31023.1004  0.00003247 
  30585.3296   31644.6994   31028.7086  0.000032695 
  31023.431    31649.1614   31034.3438  0.000032234 
  31150.1465   31653.8728   31040.006   0.000032103 
  30975.0147   31658.8313   31045.6952  0.000032284 
  31027.1804   31664.0343   31051.4111  0.00003223 
  30712.2003   31669.4799   31057.1538  0.00003256 
  30917.2897   31675.1663   31062.9232  0.000032344 
  30764.3187   31681.0922   31068.7193  0.000032505 
  30729.6856   31687.2563   31074.5418  0.000032542 
  30916.4263   31692.4165   31080.3908  0.000032345 
  31112.6226   31699.0571   31086.2663  0.000032141 
  30654.3379   31705.9343   31092.168   0.000032622 
  30900.8453   31713.0482   31098.096   0.000032362 
  30846.2114   31720.3984   31104.0501  0.000032419 
  30723.0396   31727.9857   31110.0304  0.000032549 
  30829.8009   31747.5429   31116.0366  0.000032436 
  30838.5601   31755.6341   31122.0688  0.000032427 
  31010.733    31763.9656   31128.1269  0.000032247 
  31452.5331   31772.5381   31134.2107  0.000031794 
  31153.0567   31781.3564   31140.3202  0.0000321 
  31235.2956   31790.419    31146.4553  0.000032015 
  31136.8313   31799.7298   31152.616   0.000032116 
  31353.102    31809.2923   31158.8021  0.000031895 
  31444.9829   31819.1075   31165.0135  0.000031802 
  31000.0932   31829.1799   31171.2503  0.000032258 
  31094.4463   31839.802    31177.5122  0.00003216 
  30791.227    31850.4002   31183.7993  0.000032477 
  30991.6119   31861.2669   31190.1114  0.000032267 
  30649.6286   31872.4063   31196.4484  0.000032627 
  31006.4826   31883.8264   31202.8102  0.000032251 
  30779.3557   31895.5279   31209.1969  0.000032489 
  31251.9046   31907.5185   31215.6082  0.000031998 
  30888.2647   31919.8056   31222.0441  0.000032375 
  30876.9435   31932.3927   31228.5045  0.000032387 
  31469.4497   31945.2882   31234.9892  0.000031777 
  31189.8894   31958.5008   31241.4983  0.000032062 
  31093.6696   31972.0349   31248.0317  0.000032161 
  31401.1049   31985.9007   31254.5891  0.000031846 
  30868.3215   32000.1084   31261.1706  0.000032396 
  30614.135    32014.6637   31267.7761  0.000032665 
  31228.5365   32029.5781   31274.4053  0.000032022 
  31346.0323   32044.8621   31281.0584  0.000031902 
  31436.9891   32060.5287   31287.7351  0.00003181 
  31200.3581   32076.5854   31294.4353  0.000032051 
  31305.5638   32093.0465   31301.159   0.000031943 
  31188.3986   32109.9274   31307.9061  0.000032063 
  31620.6276   32127.2372   31314.6765  0.000031625 
  31616.1813   32144.9928   31321.47    0.000031629 
  31795.7582   32163.2123   31328.2866  0.000031451 
  31437.232    32181.9066   31335.1262  0.000031809 
  32046.4629   32201.0958   31341.9886  0.000031205 
  31732.0089   32220.8012   31348.8738  0.000031514 
  31811.1336   32241.0362   31355.7817  0.000031436 
  32031.6622   32261.8243   31362.7121  0.000031219 
  31651.2341   32283.1873   31369.665   0.000031594 
  32143.7272   32305.1517   31376.6403  0.00003111 
  31974.1294   32327.7351   31383.6378  0.000031275 
  32297.7378   32350.967    31390.6574  0.000030962 
  31980.0032   32374.8788   31397.6991  0.00003127 
  31874.2334   32399.4921   31404.7628  0.000031373 
  32005.7104   32424.8416   31411.8482  0.000031244 
  32121.1903   32450.9653   31418.9554  0.000031132 
  31844.8346   32477.889    31426.0842  0.000031402 
  32002.1562   32505.6548   31433.2345  0.000031248 
  32287.2069   32534.3024   31440.4063  0.000030972 
  32235.8427   32563.8801   31447.5993  0.000031021 
  32230.8952   32594.4222   31454.8134  0.000031026 
  31955.6402   32625.982    31462.0487  0.000031293 
  32259.7233   32658.6177   31469.3049  0.000030998 
  32193.3621   32692.3719   31476.582   0.000031062 
  32150.7181   32727.3099   31483.8798  0.000031104 
  32236.1116   32763.5014   31491.1982  0.000031021 
  32336.4669   32801.0007   31498.5371  0.000030925 
  32315.8931   32839.8864   31505.8964  0.000030945 
  32203.8861   32880.2365   31513.276   0.000031052 
  32173.7899   32922.1426   31520.6758  0.000031081 
  32346.0059   32965.678    31528.0956  0.000030916 
  32173.1326   33010.9475   31535.5354  0.000031082 
  32389.6898   33058.0641   31542.9949  0.000030874 
  32345.4485   33107.1212   31550.4742  0.000030916 
  32596.9999   33158.2491   31557.973   0.000030678 
  32672.402    33211.5887   31565.4913  0.000030607 
  32700.208    33267.2603   31573.029   0.000030581 
  33153.3897   33325.4267   31580.5859  0.000030163 
  32440.9658   33386.267    31588.1619  0.000030825 
  32926.1908   33449.9355   31595.7568  0.000030371 
  32700.9986   33516.6399   31603.3707  0.00003058 
  33029.5187   33586.5927   31611.0033  0.000030276 
  33031.5046   33660.0422   31618.6545  0.000030274 
  33248.7696   33737.2094   31626.3242  0.000030076 
  32873.1448   33818.3857   31634.0123  0.00003042 
  33393.9809   33903.8924   31641.7186  0.000029946 
  33752.103    33994.0236   31649.4431  0.000029628 
  33637.695    34089.1611   31657.1856  0.000029729 
  33623.5678   34189.7268   31664.9459  0.000029741 
  33739.521    34296.1169   31672.724   0.000029639 
  33865.9971   34408.838    31680.5198  0.000029528 
  33806.1222   34528.4262   31688.333   0.00002958 
  34489.921    34655.5054   31696.1637  0.000028994 
  34414.3834   34790.6776   31704.0115  0.000029058 
  34447.0714   34934.7022   31711.8765  0.00002903 
  34036.7815   35088.4323   31719.7585  0.00002938 
  34594.77     35252.7095   31727.6574  0.000028906 
  34543.5788   35428.5895   31735.573   0.000028949 
  35747.8507   35617.2632   31743.5052  0.000027974 
  36465.4888   35819.9397   31751.4539  0.000027423 
  35907.5478   36038.1222   31759.419   0.000027849 
  36315.062    36273.5323   31767.4002  0.000027537 
  36439.8321   36527.9606   31775.3976  0.000027442 
  36653.475    36803.6412   31783.4109  0.000027283 
  37340.175    37103.0916   31791.44    0.000026781 
  37379.0822   37429.3167   31799.4848  0.000026753 
  38142.4348   37785.5824   31807.5452  0.000026218 
  38423.6899   38175.9778   31815.621   0.000026026 
  38761.8954   38605.3464   31823.7121  0.000025799 
  39089.0972   39079.1057   31831.8183  0.000025583 
  39409.478    39604.0205   31839.9396  0.000025375 
  40526.7314   40188.156    31848.0758  0.000024675 
  41398.5081   40840.646    31856.2267  0.000024155 
  42224.2239   41572.7426   31864.3922  0.000023683 
  42536.7634   42397.5348   31872.5722  0.000023509 
  43471.9364   43330.5554   31880.7665  0.000023003 
  44464.0618   44389.0947   31888.9751  0.00002249 
  46762.6831   45593.6908   31897.1977  0.000021385 
  47608.7186   46967.7329   31905.4342  0.000021005 
  49589.5339   48536.3376   31913.6846  0.000020166 
  51299.1544   50328.1377   31921.9485  0.000019493 
  53397.5234   52374.212    31930.226   0.000018727 
  55457.6282   54705.6585   31938.5169  0.000018032 
  58109.0028   57355.2857   31946.821   0.000017209 
  61717.4454   60354.4685   31955.1382  0.000016203 
  64896.2644   63727.2579   31963.4684  0.000015409 
  67477.5234   67489.3356   31971.8113  0.00001482 
  70954.0544   71637.0299   31980.167   0.000014094 
  74898.2938   76137.2859   31988.5351  0.000013351 
  77987.9968   80907.7171   31996.9157  0.000012822 
  81630.3289   85805.2693   32005.3085  0.00001225 
  85585.2834   90608.7975   32013.7134  0.000011684 
  89833.2388   95010.4832   32022.1303  0.000011132 
  90583.4689   98648.1455   32030.5589  0.00001104 
  93923.1094   101153.472   32038.9993  0.000010647 
  94545.6014   102232.9787  32047.4512  0.000010577 
  95969.1516   101751.8766  32055.9144  0.00001042 
  95951.6034   99772.9474   32064.3889  0.000010422 
  95847.7927   96536.7653   32072.8745  0.000010433 
  94271.2658   92395.2136   32081.371   0.000010608 
  90802.7252   87721.5934   32089.8784  0.000011013 
  88299.3199   82845.7133   32098.3964  0.000011325 
  84636.1214   78024.1482   32106.9249  0.000011815 
  80951.8078   73428.0782   32115.4637  0.000012353 
  77300.9242   69158.6673   32124.0128  0.000012936 
  72580.6489   65267.4476   32132.572   0.000013778 
  69224.0847   61766.8784   32141.1411  0.000014446 
  65296.3894   58647.8295   32149.7199  0.000015315 
  62526.6513   55887.381    32158.3084  0.000015993 
  59376.7801   53457.6785   32166.9063  0.000016842 
  55523.2991   51326.0251   32175.5136  0.00001801 
  53479.5508   49459.6381   32184.13    0.000018699 
  50967.3312   47828.1911   32192.7555  0.00001962 
  48419.8464   46401.978    32201.3898  0.000020653 
  47379.1599   45153.9629   32210.0329  0.000021106 
  45569.9734   44060.6752   32218.6846  0.000021944 
  43935.0435   43100.448    32227.3447  0.000022761 
  42682.1825   42254.4075   32236.013   0.000023429 
  42169.8072   41506.7681   32244.6895  0.000023714 
  41075.9657   40843.424    32253.374   0.000024345 
  40791.3934   40252.5432   32262.0663  0.000024515 
  39921.6321   39723.984    32270.7662  0.000025049 
  39487.1106   39249.5522   32279.4737  0.000025325 
  39073.8139   38821.9949   32288.1885  0.000025593 
  38742.9669   38435.2351   32296.9106  0.000025811 
  38513.0841   38084.4124   32305.6397  0.000025965 
  37795.2265   37765.1597   32314.3757  0.000026458 
  37439.2212   37473.7767   32323.1185  0.00002671 
  36896.484    37207.312    32331.8679  0.000027103 
  37041.4892   36963.0294   32340.6237  0.000026997 
  36620.8229   36738.629    32349.3858  0.000027307 
  36511.0087   36532.0643   32358.154   0.000027389 
  36232.6111   36341.6918   32366.9283  0.000027599 
  35906.213    36165.9258   32375.7083  0.00002785 
  35722.5017   36005.4874   32384.4941  0.000027994 
  35881.9739   35855.0373   32393.2853  0.000027869 
  35464.2071   35715.5803   32402.0819  0.000028197 
  35358.9806   35586.1335   32410.8837  0.000028281 
  35039.7618   35465.917    32419.6906  0.000028539 
  35271.0213   35354.1369   32428.5024  0.000028352 
  35129.5094   35250.083    32437.3189  0.000028466 
  34801.8807   35153.1972   32446.14    0.000028734 
  35111.3652   35062.8975   32454.9655  0.000028481 
  34868.8576   34978.6835   32463.7953  0.000028679 
  34357.0149   34900.0822   32472.6292  0.000029106 
  34473.341    34826.7267   32481.467   0.000029008 
  34712.9521   34758.2234   32490.3087  0.000028808 
  34607.1725   34694.2159   32499.154   0.000028896 
  34814.3948   34634.4337   32508.0028  0.000028724 
  34577.5102   34578.5793   32516.8549  0.000028921 
  34749.5151   34526.3808   32525.7101  0.000028777 
  34316.1109   34477.6373   32534.5684  0.000029141 
  34492.3127   34432.1207   32543.4296  0.000028992 
  34407.2497   34389.6378   32552.2934  0.000029064 
  34127.881    34349.9977   32561.1597  0.000029302 
  34418.5874   34313.0643   32570.0285  0.000029054 
  34478.0494   34278.6781   32578.8994  0.000029004 
  34514.6553   34246.6914   32587.7724  0.000028973 
  33991.9475   34217.0038   32596.6473  0.000029419 
  34511.2707   34189.4932   32605.524   0.000028976 
  34448.2832   34164.0463   32614.4022  0.000029029 
  34642.7035   34140.5904   32623.2819  0.000028866 
  34262.3645   34119.034    32632.1628  0.000029187 
  34165.2435   34099.2907   32641.0448  0.00002927 
  33874.5683   34081.3116   32649.9277  0.000029521 
  33903.897    34065.0277   32658.8114  0.000029495 
  33814.8877   34050.3892   32667.6958  0.000029573 
  33753.9548   34037.3399   32676.5806  0.000029626 
  33752.816    34025.8572   32685.4657  0.000029627 
  34055.2731   34015.9039   32694.351   0.000029364 
  34082.692    34007.4451   32703.2362  0.00002934 
  34210.5566   34000.4765   32712.1212  0.000029231 
  33873.9838   33994.9828   32721.0059  0.000029521 
  33741.1664   33990.9493   32729.8902  0.000029637 
  33941.6776   33988.3919   32738.7737  0.000029462 
  33750.0871   33987.3155   32747.6564  0.00002963 
  33984.4593   33987.7411   32756.5381  0.000029425 
  33639.8345   33989.6855   32765.4187  0.000029727 
  33624.0085   33993.1967   32774.298   0.000029741 
  33545.9568   33998.3201   32783.1758  0.00002981 
  34279.7628   34005.1016   32792.052   0.000029172 
  33652.4393   34013.623    32800.9263  0.000029716 
  33927.5589   34023.9673   32809.7988  0.000029475 
  33520.5755   34036.221    32818.6691  0.000029832 
  33825.7051   34050.512    32827.5371  0.000029563 
  33764.5685   34066.978    32836.4027  0.000029617 
  34306.0163   34085.767    32845.2657  0.000029149 
  34031.0451   34107.0659   32854.1259  0.000029385 
  33836.02     34131.097    32862.9833  0.000029554 
  33919.7839   34158.1158   32871.8375  0.000029481 
  33900.7463   34188.3973   32880.6885  0.000029498 
  33936.7759   34222.2967   32889.536   0.000029467 
  34120.9617   34260.2222   32898.38    0.000029307 
  33857.8193   34302.6218   32907.2203  0.000029535 
  33886.7021   34350.0649   32916.0567  0.00002951 
  34006.3098   34403.2182   32924.889   0.000029406 
  33706.7765   34462.8316   32933.7171  0.000029668 
  33987.0689   34529.8524   32942.5408  0.000029423 
  34033.3507   34605.3932   32951.36    0.000029383 
  34211.1996   34690.822    32960.1745  0.00002923 
  33900.7144   34787.7295   32968.9841  0.000029498 
  34321.5321   34898.1382   32977.7887  0.000029136 
  34511.245    35024.5412   32986.588   0.000028976 
  34504.7299   35169.9406   32995.3821  0.000028982 
  34431.242    35338.233    33004.1706  0.000029043 
  34742.3399   35534.4352   33012.9535  0.000028783 
  35154.3735   35765.05     33021.7305  0.000028446 
  35196.891    36039.3101   33030.5015  0.000028412 
  35549.3454   36370.9012   33039.2663  0.00002813 
  35868.5366   36781.0783   33048.0249  0.00002788 
  36168.0455   37305.015    33056.7769  0.000027649 
  36889.641    38000.6248   33065.5223  0.000027108 
  37885.4251   38960.968    33074.2609  0.000026395 
  38498.0751   40325.5231   33082.9925  0.000025975 
  41016.5341   42287.6958   33091.717   0.00002438 
  43710.5824   45085.6908   33100.4342  0.000022878 
  47535.8282   48966.4968   33109.1439  0.000021037 
  52630.1489   54127.7912   33117.846   0.000019001 
  59821.7722   60626.2366   33126.5404  0.000016716 
  67260.1863   68242.5641   33135.2268  0.000014868 
  75220.1598   76293.522    33143.9051  0.000013294 
  81088.8099   83385.3777   33152.5751  0.000012332 
  86659.8079   87496.9708   33161.2367  0.000011539 
  90132.328    87020.5461   33169.8898  0.000011095 
  88701.484    82163.6294   33178.5341  0.000011274 
  83528.7084   74739.6492   33187.1694  0.000011972 
  75703.3843   66696.6632   33195.7958  0.000013209 
  66571.4063   59273.143    33204.4129  0.000015021 
  56690.916    53039.9765   33213.0206  0.00001764 
  48529.7318   48149.6778   33221.6187  0.000020606 
  43063.6687   44508.7764   33230.2071  0.000023221 
  41169.9584   41903.2144   33238.7857  0.00002429 
  38887.5162   40084.0493   33247.3543  0.000025715 
  38120.4458   38820.0904   33255.9126  0.000026233 
  37428.7078   37928.5742   33264.4606  0.000026717 
  36838.7109   37279.5639   33272.9981  0.000027145 
  35808.7355   36788.4851   33281.5249  0.000027926 
  35798.1073   36402.633    33290.0409  0.000027934 
  35704.3193   36090.1537   33298.5459  0.000028008 
  35254.3676   35831.6946   33307.0398  0.000028365 
  35181.0061   35614.644    33315.5223  0.000028424 
  35057.9546   35430.3853   33323.9934  0.000028524 
  35259.0547   35272.7798   33332.4528  0.000028362 
  34864.1727   35137.0523   33340.9005  0.000028683 
  34518.8149   35019.5046   33349.3362  0.00002897 
  34413.5492   34917.1694   33357.7598  0.000029058 
  34825.8142   34827.7232   33366.1711  0.000028714 
  34371.3489   34749.2091   33374.57    0.000029094 
  34713.4877   34680.0249   33382.9564  0.000028807 
  34450.6849   34618.8959   33391.33    0.000029027 
  34274.5897   34564.7158   33399.6907  0.000029176 
  34152.6667   34516.5602   33408.0383  0.00002928 
  34289.0444   34473.687    33416.3728  0.000029164 
  34066.7884   34435.4346   33424.6939  0.000029354 
  34448.2957   34401.2404   33433.0014  0.000029029 
  34372.0394   34370.6505   33441.2953  0.000029093 
  33937.1059   34343.2507   33449.5753  0.000029466 
  34312.3155   34318.6899   33457.8413  0.000029144 
  34108.8614   34296.6584   33466.0932  0.000029318 
  33899.055    34276.9056   33474.3307  0.000029499 
  33519.5069   34259.195    33482.5538  0.000029833 
  33823.3442   34243.3194   33490.7623  0.000029565 
  33908.5748   34229.1116   33498.9559  0.000029491 
  34332.3422   34216.4106   33507.1347  0.000029127 
  34357.0088   34205.0736   33515.2983  0.000029106 
  34568.2432   34194.9862   33523.4467  0.000028928 
  34007.772    34186.0345   33531.5798  0.000029405 
  33898.8638   34178.1221   33539.6972  0.0000295 
  33755.3635   34171.158    33547.7989  0.000029625 
  33975.8277   34165.0703   33555.8848  0.000029433 
  33832.8308   34159.7864   33563.9546  0.000029557 
  34035.7935   34155.24     33572.0083  0.000029381 
  34002.6972   34151.3787   33580.0457  0.000029409 
  34054.9741   34148.1493   33588.0665  0.000029364 
  34127.1335   34145.5022   33596.0707  0.000029302 
  33739.4031   34143.3988   33604.0582  0.000029639 
  34596.5601   34141.7993   33612.0286  0.000028905 
  34166.5154   34140.6678   33619.982   0.000029268 
  34030.3257   34139.9703   33627.9182  0.000029386 
  34005.8494   34139.6807   33635.8369  0.000029407 
  34147.5154   34139.7708   33643.7381  0.000029285 
  34012.7814   34140.214    33651.6216  0.000029401 
  34038.5623   34140.9902   33659.4872  0.000029378 
  34187.5468   34142.0777   33667.3348  0.00002925 
  33563.5937   34143.4554   33675.1643  0.000029794 
  33701.5849   34145.1078   33682.9754  0.000029672 
  33832.082    34147.0179   33690.7681  0.000029558 
  34368.6184   34149.169    33698.5421  0.000029096 
  34114.5979   34151.5486   33706.2975  0.000029313 
  34176.4178   34154.1436   33714.0338  0.00002926 
  34094.0921   34156.941    33721.7512  0.000029331 
  34066.3193   34159.9289   33729.4493  0.000029355 
  33675.6381   34163.0983   33737.128   0.000029695 
  33797.4403   34166.439    33744.7873  0.000029588 
  33884.8574   34169.9408   33752.4269  0.000029512 
  33826.1612   34173.5964   33760.0467  0.000029563 
  33900.3912   34177.3977   33767.6465  0.000029498 
  33893.4965   34181.3362   33775.2262  0.000029504 
  33901.9521   34185.406    33782.7857  0.000029497 
  33863.8989   34189.6007   33790.3248  0.00002953 
  34035.3762   34194.2702   33797.8433  0.000029381 
  33681.5652   34198.6951   33805.3411  0.00002969 
  34123.8638   34203.2283   33812.8181  0.000029305 
  33762.6466   34207.8634   33820.2742  0.000029619 
  34091.3473   34212.5954   33827.7091  0.000029333 
  33697.0037   34217.4206   33835.1227  0.000029676 
  34034.4167   34222.3346   33842.5149  0.000029382 
  34125.8701   34227.3329   33849.8855  0.000029303 
  33956.7733   34232.4125   33857.2344  0.000029449 
  34732.5128   34237.5697   33864.5615  0.000028791 
  34411.5694   34242.8006   33871.8666  0.00002906 
  33960.4735   34248.1031   33879.1495  0.000029446 
  34107.4433   34253.4736   33886.4102  0.000029319 
  34170.5964   34258.9095   33893.6484  0.000029265 
  34073.674    34264.4078   33900.864   0.000029348 
  34010.9345   34269.9667   33908.057   0.000029402 
  33935.7312   34275.5837   33915.2271  0.000029467 
  34226.8662   34281.2562   33922.3741  0.000029217 
  34164.2579   34286.9824   33929.4981  0.00002927 
  34197.8486   34292.7609   33936.5988  0.000029242 
  34229.7994   34298.589    33943.676   0.000029214 
  34276.0277   34304.4653   33950.7297  0.000029175 
  33811.5154   34310.3888   33957.7597  0.000029576 
  34161.2002   34316.3572   33964.7659  0.000029273 
  34187.7748   34322.3692   33971.748   0.00002925 
  34009.3374   34328.4237   33978.7061  0.000029404 
  34033.293    34334.5196   33985.6399  0.000029383 
  34229.6197   34340.6552   33992.5493  0.000029214 
  34628.1394   34346.83     33999.4342  0.000028878 
  33996.6999   34353.0429   34006.2944  0.000029415 
  34269.2163   34359.2926   34013.1298  0.000029181 
  33896.3892   34365.5785   34019.9403  0.000029502 
  33936.0362   34371.9002   34026.7257  0.000029467 
  33914.9242   34378.2565   34033.4858  0.000029486 
  34237.7361   34384.6467   34040.2206  0.000029208 
  34086.709    34391.0708   34046.93    0.000029337 
  33773.3856   34397.5278   34053.6137  0.000029609 
  33764.0573   34404.0173   34060.2716  0.000029617 
  34164.0529   34410.5391   34066.9037  0.000029271 
  34228.7147   34417.0928   34073.5097  0.000029215 
  34519.1971   34423.6781   34080.0896  0.000028969 
  34431.7469   34430.2949   34086.6432  0.000029043 
  34454.2413   34436.943    34093.1703  0.000029024 
  34304.8055   34443.6222   34099.6709  0.00002915 
  34101.6386   34450.3326   34106.1448  0.000029324 
  34133.4863   34457.0747   34112.5919  0.000029297 
  34162.6066   34463.8479   34119.0121  0.000029272 
  34526.5488   34470.6526   34125.4051  0.000028963 
  33698.5914   34477.4893   34131.771   0.000029675 
  34401.8613   34484.358    34138.1095  0.000029068 
  34129.9694   34491.2592   34144.4205  0.0000293 
  34508.5294   34498.1933   34150.704   0.000028978 
  34054.4444   34505.1608   34156.9597  0.000029365 
  34210.8873   34512.1624   34163.1875  0.00002923 
  34106.3977   34519.1983   34169.3874  0.00002932 
  34285.6674   34526.2701   34175.5591  0.000029167 
  34222.7217   34533.3778   34181.7027  0.00002922 
  34036.4258   34540.5225   34187.8178  0.00002938 
  34272.5694   34547.7054   34193.9045  0.000029178 
  34341.2071   34554.9496   34199.9625  0.00002912 
  33953.4643   34562.2117   34205.9918  0.000029452 
  33993.3528   34569.5153   34211.9922  0.000029418 
  34313.7505   34576.8616   34217.9636  0.000029143 
  34334.95     34584.2521   34223.9059  0.000029125 
  34381.9929   34591.6881   34229.819   0.000029085 
  34277.2004   34599.172    34235.7027  0.000029174 
  34580.6128   34606.7049   34241.5569  0.000028918 
  34388.3992   34614.2886   34247.3816  0.00002908 
  34238.447    34621.926    34253.1764  0.000029207 
  34447.7667   34629.6184   34258.9415  0.000029029 
  34275.6473   34637.3686   34264.6765  0.000029175 
  34257.5201   34645.1791   34270.3815  0.000029191 
  35070.9513   34653.0522   34276.0562  0.000028514 
  34858.4882   34660.9912   34281.7006  0.000028687 
  34493.843    34668.999    34287.3146  0.000028991 
  34487.3677   34677.0787   34292.8979  0.000028996 
  34174.4988   34685.234    34298.4506  0.000029262 
  34214.4614   34693.4682   34303.9725  0.000029227 
  34370.4765   34701.7862   34309.4635  0.000029095 
  34393.8654   34710.1916   34314.9234  0.000029075 
  34267.1252   34718.6885   34320.3521  0.000029182 
  34391.1449   34727.2829   34325.7496  0.000029077 
  34221.1368   34735.979    34331.1157  0.000029222 
  34715.3738   34744.7832   34336.4502  0.000028806 
  34155.0484   34753.7012   34341.7532  0.000029278 
  34372.7156   34762.739    34347.0244  0.000029093 
  34573.7462   34771.9044   34352.2638  0.000028924 
  34715.8678   34781.2044   34357.4712  0.000028805 
  34060.1758   34790.6466   34362.6465  0.00002936 
  34368.7738   34800.2406   34367.7897  0.000029096 
  34502.019    34809.9947   34372.9005  0.000028984 
  34296.9467   34819.92     34377.9789  0.000029157 
  34248.2469   34830.0265   34383.0248  0.000029199 
  34526.1027   34840.3268   34388.0381  0.000028964 
  34286.7886   34850.8335   34393.0186  0.000029166 
  34438.5044   34861.5597   34397.9663  0.000029037 
  34688.0252   34872.522    34402.881   0.000028828 
  34833.037    34883.7357   34407.7627  0.000028708 
  34400.3763   34895.2185   34412.6112  0.000029069 
  34421.5754   34906.9916   34417.4264  0.000029052 
  34328.79     34919.0745   34422.2082  0.00002913 
  34464.6619   34931.4925   34426.9564  0.000029015 
  34979.5281   34944.27     34431.6711  0.000028588 
  34633.1381   34957.4376   34436.3521  0.000028874 
  34310.3466   34971.0249   34440.9993  0.000029146 
  34695.0886   34985.0666   34445.6125  0.000028823 
  34818.1729   34999.6035   34450.1918  0.000028721 
  34887.834    35014.6761   34454.7369  0.000028663 
  34744.0087   35030.3322   34459.2477  0.000028782 
  34804.2048   35046.628    34463.7243  0.000028732 
  34971.7147   35063.619    34468.1664  0.000028595 
  34553.8691   35081.5795   34472.574   0.00002894 
  34671.5703   35100.1783   34476.9469  0.000028842 
  34940.0184   35119.7001   34481.2851  0.00002862 
  34666.2313   35140.2453   34485.5884  0.000028847 
  35447.4781   35161.9223   34489.8569  0.000028211 
  34639.7254   35184.8613   34494.0903  0.000028869 
  34571.5341   35209.201    34498.2885  0.000028926 
  34874.7489   35235.1089   34502.4515  0.000028674 
  35027.3506   35262.7824   34506.5792  0.000028549 
  34990.0661   35292.4371   34510.6715  0.00002858 
  35338.0099   35324.335    34514.7282  0.000028298 
  35410.3375   35358.7882   34518.7493  0.00002824 
  35061.0995   35396.1445   34522.7348  0.000028522 
  35289.323    35436.8367   34526.6844  0.000028337 
  35511.9759   35481.3694   34530.5981  0.00002816 
  35153.929    35530.3625   34534.4758  0.000028446 
  35360.1512   35584.5348   34538.3174  0.00002828 
  35831.7027   35644.7875   34542.1228  0.000027908 
  35601.8071   35712.2392   34545.892   0.000028088 
  35934.5744   35788.242    34549.6248  0.000027828 
  35816.5913   35874.5629   34553.3211  0.00002792 
  35870.2876   35973.5384   34556.9809  0.000027878 
  36172.4596   36088.2929   34560.604   0.000027645 
  36314.1727   36223.3798   34564.1905  0.000027537 
  36321.978    36385.5758   34567.7401  0.000027532 
  36800.0034   36585.0664   34571.2528  0.000027174 
  37424.5616   36837.4592   34574.7285  0.00002672 
  37710.8749   37165.8145   34578.1671  0.000026518 
  38363.832    37602.8447   34581.5686  0.000026066 
  39368.1869   38191.4692   34584.9328  0.000025401 
  40235.6419   38984.1033   34588.2597  0.000024854 
  41852.5658   40037.8003   34591.5492  0.000023893 
  43319.0865   41404.1609   34594.8011  0.000023085 
  45004.3602   43116.5753   34598.0155  0.00002222 
  46561.0431   45167.9531   34601.1922  0.000021477 
  48859.8154   47472.6415   34604.3311  0.000020467 
  50831.7749   49812.1162   34607.4322  0.000019673 
  52229.2159   51780.7118   34610.4954  0.000019146 
  53759.1734   52848.4852   34613.5205  0.000018601 
  52488.9662   52643.5575   34616.5076  0.000019052 
  51760.2727   51251.1483   34619.4565  0.00001932 
  50326.9619   49137.6465   34622.3672  0.00001987 
  48422.4357   46812.7163   34625.2396  0.000020652 
  46406.5477   44616.2855   34628.0735  0.000021549 
  44445.0508   42714.0573   34630.869   0.0000225 
  42492.6363   41160.2336   34633.6259  0.000023533 
  40959.0532   39945.0435   34636.3442  0.000024415 
  39908.4049   39026.8164   34639.0238  0.000025057 
  39239.4601   38351.1039   34641.6646  0.000025485 
  38090.4171   37861.7023   34644.2666  0.000026253 
  37794.6643   37509.1612   34646.8296  0.000026459 
  37494.5474   37253.9928   34649.3536  0.000026671 
  37359.6667   37067.2818   34651.8385  0.000026767 
  37383.0891   36928.7927   34654.2842  0.00002675 
  36966.4717   36825.1051   34656.6908  0.000027052 
  36578.5143   36747.5603   34659.058   0.000027338 
  36271.227    36690.3986   34661.3859  0.00002757 
  36552.2461   36649.7955   34663.6743  0.000027358 
  36707.3912   36623.1519   34665.9233  0.000027242 
  36532.5858   36608.5721   34668.1326  0.000027373 
  36674.7111   36604.654    34670.3023  0.000027267 
  36459.4946   36610.378    34672.4323  0.000027428 
  36445.6356   36625.0353   34674.5225  0.000027438 
  36107.4332   36648.0622   34676.5728  0.000027695 
  36295.3352   36679.1188   34678.5833  0.000027552 
  36354.3139   36718.0479   34680.5537  0.000027507 
  36639.6671   36764.7589   34682.4841  0.000027293 
  36766.1035   36819.3364   34684.3744  0.000027199 
  36525.6973   36881.9873   34686.2245  0.000027378 
  36120.99     36953.0433   34688.0344  0.000027685 
  36702.4078   37032.8979   34689.8039  0.000027246 
  36872.9474   37122.1339   34691.5331  0.00002712 
  37160.7752   37221.4915   34693.2219  0.00002691 
  37387.3582   37331.7767   34694.8702  0.000026747 
  37541.3932   37454.0541   34696.4779  0.000026637 
  37830.7948   37589.6162   34698.045   0.000026433 
  37927.8044   37739.8872   34699.5715  0.000026366 
  38408.7416   37906.6825   34701.0572  0.000026036 
  38101.6705   38092.1339   34702.5021  0.000026246 
  38867.7069   38298.8271   34703.9062  0.000025728 
  38799.3602   38529.6703   34705.2694  0.000025774 
  38959.8752   38788.2831   34706.5916  0.000025667 
  38906.1125   39078.9513   34707.8729  0.000025703 
  39601.1441   39406.4826   34709.113   0.000025252 
  39968.5137   39776.7093   34710.312   0.00002502 
  40479.2331   40196.4183   34711.4699  0.000024704 
  41231.1921   40673.0632   34712.5865  0.000024253 
  41766.7552   41215.4199   34713.6618  0.000023942 
  42694.9395   41833.3731   34714.6958  0.000023422 
  44366.1261   42537.372    34715.6884  0.00002254 
  45959.8795   43339.205    34716.6395  0.000021758 
  47188.3677   44251.2144   34717.5492  0.000021192 
  48302.7134   45286.2878   34718.4173  0.000020703 
  50183.4481   46456.1539   34719.2438  0.000019927 
  51845.5825   47771.7127   34720.0287  0.000019288 
  53690.8571   49240.6117   34720.7718  0.000018625 
  55542.3398   50863.2133   34721.4733  0.000018004 
  56995.4012   52630.5836   34722.133   0.000017545 
  60196.1445   54518.0424   34722.7508  0.000016612 
  62391.9127   56477.0622   34723.3267  0.000016028 
  64941.8334   58431.7582   34723.8608  0.000015398 
  66648.0215   60268.8712   34724.3528  0.000015004 
  68302.137    61864.2782   34724.8029  0.000014641 
  69263.2192   63065.9017   34725.2109  0.000014438 
  69835.3855   63744.7798   34725.5768  0.000014319 
  70668.5245   63819.9496   34725.9005  0.000014151 
  70696.6752   63282.0818   34726.1821  0.000014145 
  69956.1524   62196.3977   34726.4215  0.000014295 
  67756.8624   60683.0061   34726.6185  0.000014759 
  67477.6097   58887.5082   34726.7733  0.00001482 
  65533.9822   56949.1995   34726.8857  0.000015259 
  63368.4871   54982.92     34726.9558  0.000015781 
  61670.4543   53073.5133   34726.9834  0.000016215 
  59155.8914   51274.5182   34726.9686  0.000016904 
  56440.8843   49615.8685   34726.9113  0.000017718 
  53953.2652   48109.7448   34726.8114  0.000018535 
  51180.9488   46757.8587   34726.669   0.000019539 
  49061.6451   45553.7374   34726.4839  0.000020383 
  47086.1679   44487.0805   34726.2563  0.000021238 
  45719.9471   43546.4133   34725.9859  0.000021872 
  44470.8308   42718.8469   34725.6729  0.000022487 
  43090.4148   41991.7512   34725.3171  0.000023207 
  41642.6788   41353.6142   34724.9185  0.000024014 
  40914.7063   40793.2605   34724.4771  0.000024441 
  39929.0186   40300.698    34723.9929  0.000025044 
  39434.0628   39866.3061   34723.4659  0.000025359 
  38841.356    39483.5104   34722.8959  0.000025746 
  37672.1384   39144.7027   34722.283   0.000026545 
  38076.7252   38843.8074   34721.6272  0.000026263 
  37878.5976   38575.8018   34720.9283  0.0000264 
  37765.5447   38336.1948   34720.1865  0.000026479 
  37565.7691   38121.184    34719.4016  0.00002662 
  37500.6695   37927.6943   34718.5737  0.000026666 
  36907.3717   37752.9785   34717.7027  0.000027095 
  36831.8054   37594.726    34716.7886  0.00002715 
  36713.5081   37451.0896   34715.8313  0.000027238 
  36364.7531   37320.3935   34714.8309  0.000027499 
  36331.5485   37201.2485   34713.7872  0.000027524 
  36069.0192   37092.4442   34712.7004  0.000027725 
  36280.0489   36993.0159   34711.5704  0.000027563 
  35703.2972   36902.0621   34710.3971  0.000028009 
  36105.3859   36818.8132   34709.1805  0.000027697 
  36207.9129   36742.6593   34707.9206  0.000027618 
  35988.8549   36674.1105   34706.6174  0.000027786 
  35575.6692   36610.4926   34705.2709  0.000028109 
  35481.6964   36552.5192   34703.881   0.000028184 
  35290.5889   36499.8188   34702.4478  0.000028336 
  35260.9463   36452.1033   34700.9712  0.00002836 
  35195.7515   36409.1267   34699.4512  0.000028413 
  35275.9899   36370.724    34697.8877  0.000028348 
  35265.5124   36336.751    34696.2808  0.000028356 
  35193.9209   36307.1192   34694.6305  0.000028414 
  35746.6951   36281.8162   34692.9367  0.000027975 
  35698.5834   36260.8655   34691.1995  0.000028012 
  35715.8393   36244.359    34689.4187  0.000027999 
  35047.7119   36232.4984   34687.5944  0.000028533 
  35247.5982   36225.5328   34685.7267  0.000028371 
  34765.4841   36223.8425   34683.8154  0.000028764 
  34981.6303   36227.9688   34681.8605  0.000028586 
  34882.8326   36238.5686   34679.8621  0.000028667 
  35285.8446   36256.5252   34677.8202  0.00002834 
  34591.602    36282.9516   34675.7346  0.000028909 
  35460.673    36319.2029   34673.6056  0.0000282 
  35663.6481   36366.9433   34671.4329  0.00002804 
  35890.1812   36428.1602   34669.2166  0.000027863 
  36409.3338   36505.1133   34666.9567  0.000027465 
  36734.9396   36600.4063   34664.6533  0.000027222 
  36783.5835   36716.8824   34662.3062  0.000027186 
  37629.5482   36857.6054   34659.9155  0.000026575 
  39264.6825   37025.51     34657.4812  0.000025468 
  40154.4007   37223.3634   34655.0033  0.000024904 
  41276.6732   37453.1884   34652.4817  0.000024227 
  42509.7725   37715.254    34649.9165  0.000023524 
  44194.283    38007.1073   34647.3077  0.000022627 
  45422.3991   38321.5663   34644.6552  0.000022016 
  46775.2652   38644.1928   34641.9591  0.000021379 
  47199.0347   38954.5324   34639.2194  0.000021187 
  48019.8598   39215.6329   34636.4361  0.000020825 
  47672.079    39394.5392   34633.6091  0.000020977 
  47011.6118   39461.073    34630.7385  0.000021271 
  45601.6774   39401.5737   34627.8242  0.000021929 
  44982.0679   39224.3311   34624.8664  0.000022231 
  44039.1566   38956.2885   34621.8649  0.000022707 
  42100.2009   38632.6377   34618.8198  0.000023753 
  40565.9843   38286.5708   34615.7311  0.000024651 
  39350.3861   37943.6744   34612.5987  0.000025413 
  38426.4218   37620.2018   34609.4228  0.000026024 
  37109.5995   37324.8413   34606.2033  0.000026947 
  36549.1522   37061.1807   34602.9401  0.00002736 
  35478.4585   36829.2922   34599.6334  0.000028186 
  35373.8226   36627.4597   34596.2831  0.000028269 
  35298.1032   36452.9964   34592.8893  0.00002833 
  35274.9811   36302.9406   34589.4519  0.000028349 
  34956.3395   36174.152    34585.9709  0.000028607 
  35062.1229   36063.6383   34582.4464  0.000028521 
  35046.8471   35968.7174   34578.8784  0.000028533 
  34325.2304   35886.917    34575.2669  0.000029133 
  34021.0287   35816.0875   34571.6118  0.000029394 
  34224.363    35754.4383   34567.9133  0.000029219 
  34185.9449   35700.4172   34564.1713  0.000029252 
  33837.2541   35652.7521   34560.3858  0.000029553 
  34033.7269   35610.3965   34556.5568  0.000029383 
  33835.2962   35572.5189   34552.6845  0.000029555 
  34069.2182   35538.4235   34548.7687  0.000029352 
  33946.8956   35507.5481   34544.8095  0.000029458 
  34460.3425   35479.456    34540.8069  0.000029019 
  34116.0274   35453.7693   34536.7609  0.000029312 
  34085.1429   35430.1799   34532.6716  0.000029338 
  34181.1857   35408.4459   34528.539   0.000029256 
  34061.1708   35388.3499   34524.363   0.000029359 
  33819.1501   35369.7079   34520.1438  0.000029569 
  33898.6839   35352.376    34515.8812  0.0000295 
  33912.5881   35336.2181   34511.5754  0.000029488 
  34040.9798   35321.1187   34507.2264  0.000029376 
  34050.6573   35306.9793   34502.8341  0.000029368 
  34277.1509   35293.7173   34498.3987  0.000029174 
  33972.8113   35281.2537   34493.92    0.000029435 
  33888.4646   35269.52     34489.3983  0.000029509 
  33816.8193   35258.4639   34484.8334  0.000029571 
  33604.1159   35248.0292   34480.2254  0.000029758 
  33857.4833   35238.1693   34475.5743  0.000029536 
  33868.9031   35228.8486   34470.8802  0.000029526 
  34099.4811   35220.0288   34466.1431  0.000029326 
  33433.6436   35211.6771   34461.3629  0.00002991 
  33360.6056   35203.7671   34456.5398  0.000029975 
  33258.2654   35196.2751   34451.6738  0.000030068 
  33787.5657   35189.1773   34446.7648  0.000029597 
  33714.2714   35182.456    34441.813   0.000029661 
  33573.6833   35176.096    34436.8183  0.000029785 
  33553.3921   35170.0808   34431.7807  0.000029803 
  33730.7685   35164.5077   34426.7004  0.000029647 
  33494.6509   35159.1498   34421.5773  0.000029856 
  33682.017    35154.1065   34416.4115  0.000029689 
  33562.6543   35149.3693   34411.203   0.000029795 
  33184.8406   35143.336    34405.9518  0.000030134 
  33737.0509   35139.205    34400.6579  0.000029641 
  33384.9085   35135.3706   34395.3215  0.000029954 
  33640.1674   35131.8328   34389.9425  0.000029726 
  33435.8434   35128.5951   34384.521   0.000029908 
  33433.9114   35125.6576   34379.0569  0.00002991 
  33542.104    35123.0255   34373.5504  0.000029813 
  33499.4106   35120.707    34368.0015  0.000029851 
  33495.9279   35118.7093   34362.4102  0.000029854 
  33623.5377   35117.041    34356.7765  0.000029741 
  33462.2552   35115.7182   34351.1006  0.000029884 
  33753.8016   35114.7535   34345.3823  0.000029626 
  33590.644    35114.1637   34339.6218  0.00002977 
  33396.0978   35113.9721   34333.8191  0.000029944 
  33559.219    35114.2009   34327.9743  0.000029798 
  33518.5908   35114.8772   34322.0873  0.000029834 
  34060.4284   35116.0332   34316.1583  0.00002936 
  33402.8417   35117.7097   34310.1872  0.000029938 
  33610.7781   35119.9436   34304.1741  0.000029752 
  33643.0453   35122.786    34298.1191  0.000029724 
  34030.4944   35126.2972   34292.0222  0.000029385 
  33606.487    35130.5391   34285.8834  0.000029756 
  33951.8206   35135.588    34279.7028  0.000029454 
  33623.3641   35141.537    34273.4804  0.000029741 
  34094.3151   35148.4861   34267.2163  0.00002933 
  33329.844    35156.5577   34260.9105  0.000030003 
  33413.5854   35165.8983   34254.5631  0.000029928 
  33698.6715   35176.6821   34248.1741  0.000029675 
  33560.7435   35189.1084   34241.7435  0.000029797 
  33879.7704   35203.4321   34235.2715  0.000029516 
  34291.9931   35219.9706   34228.758   0.000029161 
  34111.965    35239.1018   34222.2031  0.000029315 
  33732.9863   35261.3293   34215.6068  0.000029645 
  33885.6079   35287.3088   34208.9693  0.000029511 
  33792.157    35317.8768   34202.2905  0.000029593 
  34185.9105   35354.1579   34195.5705  0.000029252 
  33869.0705   35397.6399   34188.8094  0.000029525 
  33961.2885   35450.2186   34182.0072  0.000029445 
  34185.2108   35514.3485   34175.1639  0.000029252 
  34335.9676   35593.0748   34168.2796  0.000029124 
  34356.7653   35690.0879   34161.3544  0.000029106 
  34792.7278   35809.5842   34154.3884  0.000028742 
  35267.3554   35956.2749   34147.3815  0.000028355 
  35536.6844   36135.078    34140.3338  0.00002814 
  35937.4844   36350.5064   34133.2454  0.000027826 
  36345.0575   36606.1476   34126.1163  0.000027514 
  37541.2349   36903.2345   34118.9467  0.000026637 
  38136.0875   37238.0416   34111.7365  0.000026222 
  38724.4538   37598.5947   34104.4858  0.000025823 
  39387.1112   37959.6881   34097.1946  0.000025389 
  40316.7209   38279.9543   34089.8631  0.000024804 
  40126.9851   38505.9553   34082.4913  0.000024921 
  40460.1294   38589.4383   34075.0792  0.000024716 
  39981.4434   38510.2722   34067.6269  0.000025012 
  38756.7088   38288.2307   34060.1345  0.000025802 
  39075.7527   37971.4926   34052.602   0.000025591 
  38325.6995   37613.3097   34045.0295  0.000026092 
  37568.2602   37255.4647   34037.417   0.000026618 
  36676.1427   36923.2388   34029.7646  0.000027266 
  36231.8925   36628.7222   34022.0725  0.0000276 
  35459.1543   36375.7133   34014.3405  0.000028201 
  35287.7226   36163.0215   34006.5688  0.000028338 
  35109.7442   35987.1232   33998.7575  0.000028482 
  34709.3018   35843.4087   33990.9067  0.000028811 
  34043.0931   35727.0821   33983.0163  0.000029375 
  34391.6042   35633.4252   33975.0864  0.000029077 
  34020.6666   35558.1835   33967.1172  0.000029394 
  34395.9148   35497.7351   33959.1087  0.000029073 
  34093.1018   35449.017    33951.0609  0.000029331 
  34294.7807   35409.5823   33942.974   0.000029159 
  34551.3274   35377.5424   33934.8479  0.000028942 
  34018.0327   35351.4154   33926.6828  0.000029396 
  33889.2441   35330.0939   33918.4787  0.000029508 
  33854.3668   35312.7332   33910.2357  0.000029538 
  34083.6154   35298.7043   33901.9539  0.00002934 
  34077.1088   35287.5171   33893.6333  0.000029345 
  33926.7861   35278.792    33885.274   0.000029475 
  33771.0418   35272.2398   33876.8761  0.000029611 
  34036.6433   35267.6141   33868.4396  0.00002938 
  33929.5278   35264.7245   33859.9647  0.000029473 
  33926.8687   35263.4204   33851.4513  0.000029475 
  33880.1664   35263.5645   33842.8996  0.000029516 
  33721.0709   35265.0534   33834.3096  0.000029655 
  34213.3614   35267.8047   33825.6815  0.000029228 
  34017.1059   35271.7389   33817.0152  0.000029397 
  33635.6224   35276.8019   33808.3109  0.00002973 
  33671.1746   35282.9465   33799.5686  0.000029699 
  33673.4556   35290.1317   33790.7884  0.000029697 
  33650.4348   35298.3303   33781.9704  0.000029717 
  33770.459    35307.039    33773.1147  0.000029612 
  33584.8089   35317.2117   33764.2212  0.000029775 
  33712.1383   35328.3475   33755.2902  0.000029663 
  34059.3741   35340.4469   33746.3217  0.00002936 
  33954.7229   35353.5142   33737.3158  0.000029451 
  34161.8743   35367.5455   33728.2725  0.000029272 
  34224.7775   35382.5547   33719.1919  0.000029219 
  34256.7216   35398.5601   33710.0741  0.000029191 
  34424.0274   35415.5669   33700.9192  0.000029049 
  33898.2893   35433.6009   33691.7272  0.0000295 
  34484.4326   35452.687    33682.4983  0.000028999 
  34157.0836   35472.8557   33673.2325  0.000029277 
  33986.3902   35494.126    33663.93    0.000029424 
  34511.9284   35516.5395   33654.5907  0.000028975 
  34377.288    35540.1363   33645.2147  0.000029089 
  34665.0417   35564.9455   33635.8022  0.000028848 
  34937.4878   35591.0192   33626.3533  0.000028623 
  34603.3551   35618.4088   33616.8679  0.000028899 
  35013.2579   35647.1527   33607.3463  0.000028561 
  35219.5997   35677.3136   33597.7884  0.000028393 
  35388.6863   35708.9611   33588.1944  0.000028258 
  35611.0764   35742.1394   33578.5643  0.000028081 
  35509.6597   35776.926    33568.8983  0.000028161 
  35935.8339   35813.3972   33559.1964  0.000027827 
  35750.6874   35851.6367   33549.4587  0.000027971 
  36124.022    35891.7123   33539.6853  0.000027682 
  36234.4276   35933.7252   33529.8762  0.000027598 
  36222.6444   35977.7788   33520.0317  0.000027607 
  36299.068    36023.9573   33510.1516  0.000027549 
  36626.5688   36072.3849   33500.2362  0.000027303 
  36633.1541   36123.1875   33490.2856  0.000027298 
  37009.8774   36176.4711   33480.2997  0.00002702 
  36816.7557   36232.3849   33470.2788  0.000027162 
  36908.8265   36291.187    33460.2229  0.000027094 
  37014.2768   36352.8275   33450.132   0.000027017 
  36968.5398   36417.559    33440.0063  0.00002705 
  37090.5039   36485.5824   33429.8459  0.000026961 
  36738.2677   36557.1051   33419.6508  0.00002722 
  36908.2475   36632.3105   33409.4212  0.000027094 
  37426.3227   36711.4484   33399.1571  0.000026719 
  37374.7102   36794.7805   33388.8586  0.000026756 
  37038.2727   36882.5414   33378.5259  0.000026999 
  37536.6487   36975.0418   33368.159   0.000026641 
  37634.6171   37072.6025   33357.7579  0.000026571 
  37983.1666   37175.5833   33347.3229  0.000026327 
  38057.4482   37284.3174   33336.854   0.000026276 
  38123.0977   37399.2413   33326.3512  0.000026231 
  38013.2027   37520.8181   33315.8147  0.000026307 
  38275.4743   37649.4869   33305.2446  0.000026126 
  38395.5877   37785.8134   33294.641   0.000026045 
  38285.4328   37930.4049   33284.0039  0.00002612 
  38841.7544   38083.8467   33273.3335  0.000025745 
  39176.0547   38246.8783   33262.6299  0.000025526 
  39277.1615   38420.3265   33251.8931  0.00002546 
  39602.834    38604.9666   33241.1232  0.000025251 
  39609.7876   38801.7982   33230.3204  0.000025246 
  39528.1539   39011.9249   33219.4847  0.000025298 
  40494.5395   39236.4915   33208.6163  0.000024695 
  40370.5668   39476.7581   33197.7152  0.000024771 
  40369.9889   39734.2497   33186.7816  0.000024771 
  40511.8762   40010.6637   33175.8155  0.000024684 
  40782.9464   40307.732    33164.817   0.00002452 
  41402.7287   40627.6084   33153.7862  0.000024153 
  41463.6758   40972.6283   33142.7233  0.000024117 
  42172.7934   41345.4657   33131.6284  0.000023712 
  42261.1722   41749.3386   33120.5014  0.000023662 
  42934.175    42187.3403   33109.3426  0.000023291 
  43333.9833   42663.6168   33098.152   0.000023077 
  44014.2614   43182.667    33086.9298  0.00002272 
  44358.336    43749.7375   33075.676   0.000022544 
  45731.6527   44370.8826   33064.3907  0.000021867 
  45376.7689   45053.4536   33053.0741  0.000022038 
  47068.3089   45805.045    33041.7262  0.000021246 
  47714.7547   46635.5691   33030.3471  0.000020958 
  48791.8719   47556.41     33018.937   0.000020495 
  49081.1488   48580.9877   33007.496   0.000020374 
  50274.164    49725.4565   32996.0241  0.000019891 
  51077.8469   51009.307    32984.5215  0.000019578 
  53123.1833   52457.134    32972.9882  0.000018824 
  55238.1012   54097.4052   32961.4244  0.000018103 
  57322.3154   55968.685    32949.8302  0.000017445 
  59386.7395   58120.2845   32938.2056  0.000016839 
  61158.3557   60617.938    32926.5509  0.000016351 
  64217.5157   63550.6432   32914.866   0.000015572 
  68117.8355   67039.9144   32903.1511  0.00001468 
  72836.3241   71253.5508   32891.4063  0.000013729 
  77772.4822   76410.3839   32879.6318  0.000012858 
  85827.6053   82804.5593   32867.8275  0.000011651 
  93759.0402   90806.7824   32855.9936  0.000010666 
  105100.4153  100867.683   32844.1303  0.000009515 
  121075.902   113506.7149  32832.2377  0.000008259 
  142114.5551  129292.8054  32820.3157  0.000007037 
  166411.4663  148762.7369  32808.3646  0.000006009 
  198454.7331  172381.3641  32796.3845  0.000005039 
  237422.0224  200369.5543  32784.3754  0.000004212 
  276709.7319  232456.1602  32772.3376  0.000003614 
  315514.712   267448.0777  32760.271   0.000003169 
  350928.0715  302636.4431  32748.1757  0.00000285 
  379432.8865  333378.4027  32736.0521  0.000002636 
  396978.7873  353609.3087  32723.9     0.000002519 
  397695.6192  358226.1383  32711.7196  0.000002514 
  386724.278   345979.1535  32699.5111  0.000002586 
  368080.6573  320329.1013  32687.2745  0.000002717 
  323302.758   287234.1676  32675.01    0.000003093 
  283664.2418  252213.38    32662.7176  0.000003525 
  243015.5936  218989.6342  32650.3975  0.000004115 
  200880.9385  189437.2191  32638.0499  0.000004978 
  169064.4909  164235.1408  32625.6747  0.000005915 
  147006.0339  143376.2837  32613.2721  0.000006802 
  130121.773   126505.6485  32600.8423  0.000007685 
  114865.5606  113111.3796  32588.3853  0.000008706 
  105218.0075  102629.782   32575.9012  0.000009504 
  96650.0379   94530.3317   32563.3902  0.000010347 
  91116.4126   88321.9945   32550.8524  0.000010975 
  86792.1063   83591.8291   32538.2879  0.000011522 
  83575.4307   80004.4811   32525.6968  0.000011965 
  80543.7251   77293.3453   32513.0792  0.000012416 
  78655.1014   75246.8674   32500.4352  0.000012714 
  76576.6372   73699.2469   32487.765   0.000013059 
  76196.3281   72509.1806   32475.0687  0.000013124 
  75552.2774   71556.8331   32462.3463  0.000013236 
  74460.1139   70736.0542   32449.598   0.00001343 
  73241.6961   69957.9165   32436.8239  0.000013653 
  72612.0387   69152.8744   32424.0242  0.000013772 
  72980.7666   68275.7344   32411.1989  0.000013702 
  73219.3436   67310.5464   32398.3481  0.000013658 
  72641.6498   66265.5837   32385.472   0.000013766 
  71200.373    65169.899    32372.5707  0.000014045 
  70879.0326   64063.9059   32359.6443  0.000014109 
  69789.8424   62991.1312   32346.693   0.000014329 
  69038.0828   61991.9417   32333.7167  0.000014485 
  68293.9023   61099.8816   32320.7157  0.000014643 
  67366.476    60341.8372   32307.6901  0.000014844 
  66367.8166   59737.2476   32294.64    0.000015068 
  65152.8414   59301.0809   32281.5655  0.000015349 
  64479.0103   59045.1541   32268.4667  0.000015509 
  64911.3491   58980.2973   32255.3437  0.000015406 
  63491.9243   59117.7832   32242.1967  0.00001575 
  63353.7619   59471.3381   32229.0258  0.000015784 
  63268.9618   60057.3356   32215.831   0.000015806 
  63909.0921   60897.0545   32202.6126  0.000015647 
  64817.4828   62015.0382   32189.3707  0.000015428 
  65650.3765   63442.9672   32176.1052  0.000015232 
  67920.5558   65218.1037   32162.8165  0.000014723 
  70015.1541   67383.9484   32149.5045  0.000014283 
  72181.3446   69990.5751   32136.1695  0.000013854 
  75494.4208   73095.322    32122.8114  0.000013246 
  79578.7801   76755.5983   32109.4306  0.000012566 
  82318.4179   81036.1022   32096.027   0.000012148 
  88984.1931   85999.153    32082.6008  0.000011238 
  95530.9745   91699.8472   32069.1521  0.000010468 
  100443.1033  98175.9367   32055.681   0.000009956 
  107568.7979  105430.9884  32042.1877  0.000009296 
  114691.5574  113414.0029  32028.6722  0.000008719 
  120998.1265  121969.6157  32015.1348  0.000008265 
  127536.9843  130821.2486  32001.5755  0.000007841 
  135267.2242  139520.5817  31987.9944  0.000007393 
  142294.5648  147442.9717  31974.3916  0.000007028 
  148448.1776  153837.4181  31960.7674  0.000006736 
  152123.8554  157953.8855  31947.1217  0.000006574 
  153146.3678  159225.5792  31933.4548  0.00000653 
  154288.041   157453.3547  31919.7667  0.000006481 
  151832.3651  152864.9352  31906.0576  0.000006586 
  148871.7794  146040.1737  31892.3275  0.000006717 
  143521.7777  137733.6359  31878.5767  0.000006968 
  137701.1792  128690.0432  31864.8052  0.000007262 
  130881.7178  119517.2653  31851.0132  0.00000764 
  124475.8882  110659.0535  31837.2007  0.000008034 
  115426.5646  102379.5326  31823.368   0.000008664 
  106190.4539  94816.9744   31809.515   0.000009417 
  97233.056    88019.4067   31795.6421  0.000010285 
  89942.5534   81977.9196   31781.7492  0.000011118 
  82552.4668   76650.6013   31767.8364  0.000012114 
  76739.3456   71976.548    31753.904   0.000013031 
  70156.1337   67894.2734   31739.9521  0.000014254 
  65464.4359   64334.6013   31725.9807  0.000015275 
  61609.2938   61233.2529   31711.99    0.000016231 
  58432.4055   58530.3586   31697.9801  0.000017114 
  55791.1531   56171.5962   31683.9512  0.000017924 
  52861.3352   54107.5657   31669.9033  0.000018917 
  51359.6056   52297.5817   31655.8366  0.000019471 
  49365.4036   50703.7654   31641.7512  0.000020257 
  47690.1811   49294.3185   31627.6472  0.000020969 
  46097.062    48042.4035   31613.5248  0.000021693 
  44993.8889   46925.3738   31599.3841  0.000022225 
  44206.6156   45924.1948   31585.2252  0.000022621 
  43461.8321   45022.5757   31571.0482  0.000023009 
  42855.6142   44208.061    31556.8533  0.000023334 
  42129.883    43469.119    31542.6405  0.000023736 
  41347.5881   42796.4562   31528.4101  0.000024185 
  40778.2065   42182.2334   31514.1621  0.000024523 
  39541.0913   41619.8623   31499.8967  0.00002529 
  39554.5871   41103.4874   31485.6139  0.000025282 
  39153.1105   40628.7705   31471.314   0.000025541 
  38671.8178   40191.3438   31456.9969  0.000025859 
  38567.4445   39787.6517   31442.663   0.000025929 
  38065.6007   39414.6213   31428.3122  0.00002627 
  38046.7844   39069.567    31413.9447  0.000026283 
  37403.6265   38750.2046   31399.5607  0.000026735 
  37310.0331   38454.3972   31385.1603  0.000026802 
  36615.6385   38180.6975   31370.7435  0.000027311 
  36979.7958   37927.5036   31356.3105  0.000027042 
  36589.7202   37693.6036   31341.8615  0.00002733 
  36329.3921   37477.9641   31327.3965  0.000027526 
  35783.9051   37279.8376   31312.9158  0.000027946 
  36020.7006   37098.5858   31298.4193  0.000027762 
  36577.7057   36934.0958   31283.9073  0.000027339 
  35719.5932   36786.2693   31269.3799  0.000027996 
  35704.8676   36655.4298   31254.8371  0.000028007 
  35782.9404   36542.3369   31240.2792  0.000027946 
  35748.8231   36448.1351   31225.7062  0.000027973 
  35546.0889   36374.6628   31211.1183  0.000028132 
  35700.5502   36324.344    31196.5156  0.000028011 
  35747.3415   36300.5808   31181.8983  0.000027974 
  36248.8701   36307.4701   31167.2664  0.000027587 
  36275.9229   36350.0763   31152.62    0.000027566 
  36936.2292   36434.4406   31137.9594  0.000027074 
  37647.819    36567.0422   31123.2846  0.000026562 
  38879.6659   36755.0828   31108.5958  0.00002572 
  39928.2304   37005.5729   31093.893   0.000025045 
  41692.6156   37324.6876   31079.1765  0.000023985 
  43109.602    37715.9447   31064.4463  0.000023197 
  44798.7545   38177.9239   31049.7026  0.000022322 
  46394.4572   38698.6757   31034.9455  0.000021554 
  47659.8747   39251.1008   31020.1751  0.000020982 
  48436.4235   39785.4988   31005.3915  0.000020646 
  49297.2437   40228.6685   30990.595   0.000020285 
  48502.4805   40495.3881   30975.7855  0.000020618 
  48586.7671   40516.2929   30960.9632  0.000020582 
  47911.945    40269.0983   30946.1283  0.000020872 
  46211.8972   39790.5278   30931.2809  0.000021639 
  44738.4509   39157.0097   30916.4211  0.000022352 
  42762.6036   38452.4237   30901.5491  0.000023385 
  41018.0189   37744.0741   30886.6649  0.00002438 
  39693.26     37075.0006   30871.7687  0.000025193 
  38294.8501   36467.1652   30856.8606  0.000026113 
  36985.5713   35929.0958   30841.9407  0.000027038 
  36222.5712   35460.1624   30827.0093  0.000027607 
  35438.8517   35055.5669   30812.0663  0.000028218 
  35161.4534   34708.5205   30797.1119  0.00002844 
  34333.7924   34411.4835   30782.1463  0.000029126 
  33853.3825   34157.0119   30767.1696  0.000029539 
  33780.4596   33938.0997   30752.1819  0.000029603 
  33668.7535   33748.7269   30737.1833  0.000029701 
  33268.3278   33583.4802   30722.1739  0.000030059 
  33120.7056   33437.8879   30707.154   0.000030193 
  32608.0895   33308.335    30692.1236  0.000030667 
  32340.9499   33191.8851   30677.0828  0.000030921 
  32496.8053   33086.226    30662.0317  0.000030772 
  32607.9991   32989.5195   30646.9706  0.000030667 
  32918.1628   32898.1058   30631.8995  0.000030378 
  32597.0061   32815.413    30616.8185  0.000030678 
  32914.7521   32738.2853   30601.7278  0.000030382 
  32424.9269   32665.9999   30586.6275  0.00003084 
  32113.9088   32597.9796   30571.5177  0.000031139 
  32113.2294   32533.7984   30556.3986  0.00003114 
  32371.3901   32472.9605   30541.2703  0.000030891 
  31941.8856   32415.1817   30526.1328  0.000031307 
  32175.0024   32360.1668   30510.9864  0.00003108 
  31747.9843   32307.6917   30495.8312  0.000031498 
  31474.0868   32257.537    30480.6672  0.000031772 
  31807.0616   32209.5217   30465.4946  0.00003144 
  31682.3535   32163.4826   30450.3136  0.000031563 
  31502.7749   32119.2965   30435.1243  0.000031743 
  31200.7293   32076.8381   30419.9267  0.000032051 
  31408.5876   32035.9969   30404.721   0.000031838 
  31543.0545   31996.6999   30389.5074  0.000031703 
  31217.9465   31958.8621   30374.286   0.000032033 
  31678.9907   31922.4134   30359.0568  0.000031567 
  31572.3983   31887.3068   30343.8201  0.000031673 
  31489.656    31853.4885   30328.5759  0.000031756 
  31441.1302   31820.9134   30313.3244  0.000031805 
  31344.4497   31789.5634   30298.0656  0.000031904 
  31587.9896   31759.4071   30282.7998  0.000031658 
  31134.3544   31730.5106   30267.5271  0.000032119 
  30394.4317   31702.6957   30252.2475  0.000032901 
  31354.5138   31676.0423   30236.9612  0.000031893 
  30509.7006   31650.552    30221.6683  0.000032776 
  31536.2414   31626.2285   30206.369   0.00003171 
  31163.7594   31603.0985   30191.0633  0.000032089 
  30955.7622   31581.1795   30175.7515  0.000032304 
  31042.2251   31560.5006   30160.4336  0.000032214 
  31627.7032   31541.1091   30145.1097  0.000031618 
  31357.9935   31523.0418   30129.78    0.00003189 
  31482.8093   31506.3553   30114.4446  0.000031763 
  30744.5276   31491.1274   30099.1036  0.000032526 
  31457.1806   31477.4334   30083.7572  0.000031789 
  30763.1111   31465.3662   30068.4054  0.000032506 
  31866.0288   31455.0425   30053.0484  0.000031381 
  31130.3826   31446.5709   30037.6864  0.000032123 
  31584.2323   31440.1064   30022.3194  0.000031661 
  31855.7037   31435.811    30006.9475  0.000031392 
  31426.8201   31433.8862   29991.571   0.00003182 
  30860.145    31434.5517   29976.1898  0.000032404 
  31207.3776   31438.0656   29960.8043  0.000032044 
  31061.5412   31444.7461   29945.4143  0.000032194 
  30950.7064   31453.9492   29930.0202  0.000032309 
  31076.8729   31468.0258   29914.622   0.000032178 
  30960.931    31486.4859   29899.2198  0.000032299 
  31385.9137   31509.9018   29883.8137  0.000031861 
  31357.7964   31538.9413   29868.404   0.00003189 
  31351.9899   31574.4092   29852.9906  0.000031896 
  31672.9065   31617.3168   29837.5738  0.000031573 
  31608.9177   31668.8016   29822.1536  0.000031637 
  31352.4871   31730.3848   29806.7302  0.000031895 
  31496.9608   31803.9616   29791.3037  0.000031749 
  31504.6176   31891.9402   29775.8742  0.000031741 
  32189.2761   31997.4249   29760.4419  0.000031066 
  31703.433    32124.4961   29745.0068  0.000031542 
  31421.7415   32278.16     29729.5691  0.000031825 
  31977.1559   32465.0276   29714.1289  0.000031272 
  32541.8156   32693.2896   29698.6863  0.00003073 
  33094.9592   32972.9883   29683.2415  0.000030216 
  32917.6759   33316.096    29667.7946  0.000030379 
  33895.4325   33736.4481   29652.3456  0.000029503 
  34335.2214   34249.7134   29636.8948  0.000029125 
  34928.1066   34871.6835   29621.4422  0.00002863 
  35942.7018   35618.6105   29605.9879  0.000027822 
  37486.871    36504.1966   29590.5321  0.000026676 
  38528.3437   37536.1644   29575.075   0.000025955 
  40639.8145   38709.912    29559.6165  0.000024606 
  42230.5096   39998.8258   29544.1569  0.00002368 
  43148.3661   41337.3713   29528.6962  0.000023176 
  44201.3811   42611.1742   29513.2347  0.000022624 
  45206.0373   43654.5155   29497.7723  0.000022121 
  45063.7324   44282.8672   29482.3092  0.000022191 
  44882.8127   44359.7394   29466.8456  0.00002228 
  44179.2004   43862.9736   29451.3815  0.000022635 
  42863.8636   42896.1456   29435.9172  0.00002333 
  40600.1194   41637.3118   29420.4526  0.00002463 
  39787.336    40263.5839   29404.9879  0.000025134 
  36573.2313   38907.9862   29389.5233  0.000027342 
  36666.7322   37650.4128   29374.0588  0.000027273 
  35246.1205   36528.6837   29358.5946  0.000028372 
  34890.7751   35553.1407   29343.1308  0.000028661 
  33811.6454   34720.1774   29327.6675  0.000029576 
  32739.3385   34017.0774   29312.2049  0.000030544 
  31711.9676   33428.2908   29296.7429  0.000031534 
  31035.1146   32937.4495   29281.2819  0.000032222 
  31099.0143   32528.7652   29265.8218  0.000032155 
  30639.2713   32187.8312   29250.3629  0.000032638 
  30842.7785   31901.9145   29234.9051  0.000032423 
  30562.0544   31660.5857   29219.4487  0.00003272 
  30379.8505   31454.9088   29203.9937  0.000032917 
  30299.3101   31277.815    29188.5403  0.000033004 
  30033.5373   31123.7162   29173.0886  0.000033296 
  30398.7464   30988.2516   29157.6387  0.000032896 
  29411.4083   30868.0368   29142.1907  0.000034  
  29437.9414   30760.404    29126.7447  0.00003397 
  28983.2154   30663.3861   29111.3009  0.000034503 
  29885.7047   30575.3169   29095.8594  0.000033461 
  29489.7463   30494.903    29080.4202  0.00003391 
  30185.7825   30421.0913   29064.9836  0.000033128 
  28749.8539   30353.0174   29049.5495  0.000034783 
  28773.8582   30289.9401   29034.1182  0.000034754 
  29023.7356   30231.2977   29018.6897  0.000034455 
  28710.7505   30176.5527   29003.2642  0.00003483 
  28187.8294   30125.265    28987.8417  0.000035476 
  28605.5299   30077.0601   28972.4225  0.000034958 
  28994.2335   30031.6115   28957.0065  0.00003449 
  28696.7761   29988.6371   28941.5939  0.000034847 
  29009.0096   29947.8799   28926.1849  0.000034472 
  29028.7537   29909.1508   28910.7795  0.000034449 
  28523.8428   29872.2469   28895.3779  0.000035058 
  28750.4915   29837.007    28879.9801  0.000034782 
  29064.0288   29803.2853   28864.5863  0.000034407 
  28711.2784   29770.9538   28849.1966  0.00003483 
  29723.3454   29739.8926   28833.8111  0.000033644 
  28304.7313   29710.017    28818.4299  0.00003533 
  28592.7706   29681.2311   28803.0532  0.000034974 
  28579.0938   29653.4532   28787.681   0.000034991 
  28810.0906   29626.616    28772.3134  0.00003471 
  29087.0898   29600.6561   28756.9506  0.00003438 
  29160.8188   29575.518    28741.5927  0.000034293 
  28416.8388   29551.1467   28726.2398  0.00003519 
  28242.0506   29527.5094   28710.892   0.000035408 
  28491.344    29504.5578   28695.5493  0.000035098 
  28356.081    29482.2599   28680.212   0.000035266 
  27846.0927   29460.5835   28664.8801  0.000035912 
  28621.2724   29439.5007   28649.5538  0.000034939 
  29506.3096   29418.9842   28634.2331  0.000033891 
  28828.3902   29399.0179   28618.9182  0.000034688 
  28057.041    29379.5821   28603.6091  0.000035642 
  28691.0493   29360.6557   28588.306   0.000034854 
  29477.9824   29342.2279   28573.009   0.000033924 
  28373.3582   29324.2859   28557.7181  0.000035244 
  28136.7253   29306.82     28542.4336  0.000035541 
  27889.725    29289.8186   28527.1555  0.000035855 
  28473.4104   29273.2835   28511.8839  0.00003512 
  28467.6962   29257.2028   28496.6189  0.000035128 
  28548.7407   29241.5752   28481.3607  0.000035028 
  28443.2497   29226.4007   28466.1093  0.000035158 
  28135.1463   29211.6792   28450.8648  0.000035543 
  28130.1855   29197.413    28435.6274  0.000035549 
  27672.5755   29183.6027   28420.3971  0.000036137 
  28427.2678   29170.2606   28405.1742  0.000035177 
  28708.4897   29157.3853   28389.9585  0.000034833 
  28722.5416   29144.9894   28374.7504  0.000034816 
  28473.2008   29133.0823   28359.5498  0.000035121 
  28110.8946   29121.676    28344.357   0.000035573 
  27915.3438   29110.7835   28329.1719  0.000035823 
  28186.8934   29100.4225   28313.9947  0.000035477 
  28433.4987   29090.6132   28298.8255  0.00003517 
  28298.4533   29081.3682   28283.6645  0.000035338 
  28066.3954   29072.7148   28268.5116  0.00003563 
  28816.2386   29064.6776   28253.367   0.000034703 
  28381.6508   29057.2857   28238.2309  0.000035234 
  28087.8104   29050.5668   28223.1033  0.000035603 
  27678.1717   29044.5631   28207.9843  0.00003613 
  28376.4746   29039.302    28192.874   0.00003524 
  28148.8381   29034.8311   28177.7726  0.000035525 
  28093.507    29031.1969   28162.6801  0.000035595 
  28082.2752   29028.4507   28147.5966  0.00003561 
  28178.2502   29026.6513   28132.5222  0.000035488 
  28584.4391   29025.8602   28117.4571  0.000034984 
  28213.6606   29026.1557   28102.4014  0.000035444 
  28112.6013   29027.6034   28087.355   0.000035571 
  28183.0583   29030.2987   28072.3182  0.000035482 
  28189.9685   29034.3397   28057.2911  0.000035474 
  27335.4145   29039.8402   28042.2737  0.000036583 
  28036.2942   29046.9173   28027.2661  0.000035668 
  28399.1142   29055.7254   28012.2684  0.000035212 
  28548.7406   29066.4047   27997.2808  0.000035028 
  28063.2715   29079.1445   27982.3033  0.000035634 
  28238.5647   29094.1521   27967.3361  0.000035413 
  28602.2714   29111.6639   27952.3792  0.000034962 
  28565.4312   29131.9589   27937.4327  0.000035007 
  28555.2638   29155.3428   27922.4968  0.00003502 
  28553.5217   29182.2032   27907.5715  0.000035022 
  28519.1985   29212.9476   27892.6569  0.000035064 
  28495.3796   29248.1038   27877.7531  0.000035093 
  28778.0437   29288.2871   27862.8603  0.000034749 
  28464.8022   29334.2605   27847.9784  0.000035131 
  28608.724    29386.9294   27833.1077  0.000034954 
  28566.4977   29447.5156   27818.2482  0.000035006 
  29196.533    29517.5502   27803.4     0.000034251 
  28639.4474   29599.1974   27788.5632  0.000034917 
  29097.0725   29695.4685   27773.7379  0.000034368 
  29095.2089   29810.6458   27758.9242  0.00003437 
  29289.5105   29950.8476   27744.1221  0.000034142 
  29313.6095   30124.3717   27729.3318  0.000034114 
  29427.5083   30342.4367   27714.5535  0.000033982 
  30907.0586   30618.9692   27699.787   0.000032355 
  30630.09     30970.3469   27685.0327  0.000032648 
  30685.0099   31413.9375   27670.2904  0.000032589 
  30970.8538   31965.7358   27655.5605  0.000032288 
  32380.5702   32636.7294   27640.8428  0.000030883 
  32880.9854   33425.0174   27626.1376  0.000030413 
  33203.7739   34305.5769   27611.445   0.000030117 
  33439.3342   35210.3564   27596.7649  0.000029905 
  34454.2664   36012.9803   27582.0975  0.000029024 
  34606.1656   36547.8369   27567.443   0.000028897 
  34750.0581   36693.5678   27552.8013  0.000028777 
  34919.6929   36465.3084   27538.1726  0.000028637 
  35208.6352   36004.524    27523.557   0.000028402 
  35266.062    35479.7549   27508.9545  0.000028356 
  34483.1702   35013.4848   27494.3653  0.000029  
  34794.3027   34670.9665   27479.7894  0.00002874 
  34791.2141   34478.1852   27465.2269  0.000028743 
  35001.2875   34439.2877   27450.678   0.00002857 
  35637.0478   34548.1614   27436.1426  0.000028061 
  35889.3259   34793.2644   27421.621   0.000027863 
  36410.6704   35160.6939   27407.1131  0.000027464 
  36549.4428   35636.9944   27392.6191  0.00002736 
  37679.2415   36208.3679   27378.1391  0.00002654 
  37818.8415   36859.9297   27363.6731  0.000026442 
  37927.4659   37574.022    27349.2212  0.000026366 
  39305.9165   38328.0312   27334.7835  0.000025441 
  39890.931    39090.7565   27320.3602  0.000025068 
  40613.1533   39823.5385   27305.9512  0.000024623 
  40865.0418   40479.4609   27291.5567  0.000024471 
  41004.0248   41007.4328   27277.1767  0.000024388 
  40815.4657   41358.9826   27262.8114  0.000024501 
  41218.2934   41496.9847   27248.4608  0.000024261 
  41419.1448   41403.45     27234.125   0.000024143 
  41035.4275   41083.9249   27219.8042  0.000024369 
  41191.8648   40565.8464   27205.4983  0.000024277 
  40836.7402   39892.0586   27191.2074  0.000024488 
  40918.9595   39112.0452   27176.9317  0.000024439 
  39680.569    38273.7923   27162.6712  0.000025201 
  38694.558    37418.2644   27148.4261  0.000025843 
  38190.9523   36576.5261   27134.1963  0.000026184 
  37955.7329   35771.2286   27119.982   0.000026346 
  37218.3823   35015.5501   27105.7832  0.000026868 
  36459.8868   34316.6181   27091.6001  0.000027427 
  35663.3518   33676.9253   27077.4327  0.00002804 
  33629.3092   33095.864    27063.2811  0.000029736 
  33795.7766   32570.6417   27049.1454  0.000029589 
  33042.2728   32098.0712   27035.0256  0.000030264 
  32202.0681   31674.064    27020.9218  0.000031054 
  31638.1532   31293.4657   27006.8342  0.000031607 
  31130.1887   30952.3234   26992.7628  0.000032123 
  30299.7091   30646.4953   26978.7076  0.000033004 
  30190.4761   30372.1206   26964.6688  0.000033123 
  29866.2434   30125.541    26950.6464  0.000033483 
  29412.6651   29903.7504   26936.6405  0.000033999 
  29310.0549   29703.7374   26922.6512  0.000034118 
  28755.1924   29522.916    26908.6785  0.000034776 
  28754.5091   29358.9992   26894.7226  0.000034777 
  28478.9456   29209.9764   26880.7835  0.000035114 
  28357.2394   29074.0243   26866.8612  0.000035264 
  27935.511    28949.7208   26852.956   0.000035797 
  27554.4997   28835.6668   26839.0678  0.000036292 
  28285.87     28730.7005   26825.1966  0.000035353 
  28294.8233   28633.8148   26811.3427  0.000035342 
  27851.1319   28544.1359   26797.506   0.000035905 
  27663.0957   28460.9099   26783.6867  0.000036149 
  27050.5846   28383.4457   26769.8848  0.000036968 
  27389.0061   28311.2346   26756.1003  0.000036511 
  27556.7304   28243.7453   26742.3334  0.000036289 
  26846.0389   28180.5407   26728.5842  0.000037249 
  27544.2667   28121.237    26714.8526  0.000036305 
  27527.9771   28065.4973   26701.1388  0.000036327 
  27008.3892   28013.4138   26687.4428  0.000037026 
  27417.5      27963.9417   26673.7648  0.000036473 
  26843.759    27917.2351   26660.1047  0.000037253 
  26837.7855   27873.0849   26646.4627  0.000037261 
  27019.5219   27831.3044   26632.8388  0.00003701 
  27260.6368   27791.7263   26619.2331  0.000036683 
  27119.3517   27754.204    26605.6457  0.000036874 
  26838.4304   27718.5865   26592.0766  0.00003726 
  27052.1522   27684.7809   26578.5259  0.000036966 
  26763.3693   27652.667    26564.9937  0.000037365 
  26913.2162   27622.1483   26551.48    0.000037156 
  26923.6794   27594.2946   26537.9849  0.000037142 
  27133.396    27566.7197   26524.5085  0.000036855 
  27178.2076   27540.5109   26511.0508  0.000036794 
  26890.7736   27515.5924   26497.6119  0.000037187 
  26841.92     27491.9302   26484.1919  0.000037255 
  26733.0464   27469.4679   26470.7909  0.000037407 
  26800.8372   27448.1641   26457.4088  0.000037312 
  27248.8985   27427.9824   26444.0458  0.000036699 
  26694.1965   27408.897    26430.702   0.000037461 
  26394.6678   27390.8675   26417.3774  0.000037886 
  26841.7404   27373.8895   26404.072   0.000037255 
  26533.9631   27357.9408   26390.7859  0.000037688 
  26910.7912   27343.0095   26377.5193  0.00003716 
  26511.8606   27329.0882   26364.2721  0.000037719 
  26511.6094   27316.1738   26351.0444  0.000037719 
  26469.4415   27304.2732   26337.8363  0.000037779 
  27001.2748   27293.3765   26324.6478  0.000037035 
  27350.527    27283.508    26311.479   0.000036562 
  26517.9031   27274.6775   26298.33    0.00003771 
  26364.2437   27266.904    26285.2009  0.00003793 
  26946.9131   27260.2113   26272.0916  0.00003711 
  26687.4859   27254.6354   26259.0023  0.000037471 
  26541.4237   27250.1926   26245.933   0.000037677 
  26688.9838   27246.9366   26232.8837  0.000037469 
  26404.4037   27244.9094   26219.8546  0.000037872 
  26500.6594   27244.1638   26206.8457  0.000037735 
  26730.1371   27244.7589   26193.857   0.000037411 
  26393.3386   27246.7617   26180.8886  0.000037888 
  26268.8242   27250.2588   26167.9406  0.000038068 
  26190.347    27255.311    26155.013   0.000038182 
  26375.7879   27262.0292   26142.1059  0.000037914 
  26276.8656   27270.5174   26129.2193  0.000038056 
  26548.8492   27280.8951   26116.3533  0.000037666 
  26540.3935   27293.2954   26103.5079  0.000037678 
  26762.1534   27307.8694   26090.6833  0.000037366 
  26972.0067   27324.7993   26077.8794  0.000037075 
  26705.4504   27344.2407   26065.0964  0.000037446 
  26615.576    27366.4248   26052.3342  0.000037572 
  26584.0864   27391.5878   26039.5929  0.000037616 
  26708.435    27419.9979   26026.8726  0.000037441 
  26582.379    27451.9589   26014.1734  0.000037619 
  26682.7891   27487.8395   26001.4952  0.000037477 
  26831.001    27527.9787   25988.8382  0.00003727 
  26681.869    27572.8477   25976.2023  0.000037479 
  26740.2069   27622.9516   25963.5877  0.000037397 
  26727.5228   27678.8706   25950.9944  0.000037415 
  26657.6083   27741.2712   25938.4225  0.000037513 
  27080.0418   27810.9218   25925.8719  0.000036928 
  26766.3157   27888.7582   25913.3428  0.00003736 
  26554.7499   27975.7236   25900.8352  0.000037658 
  27319.6293   28073.1252   25888.3492  0.000036604 
  27264.8108   28182.2636   25875.8847  0.000036677 
  27426.189    28304.8585   25863.442   0.000036462 
  27691.7468   28442.8813   25851.0209  0.000036112 
  27606.5447   28598.7608   25838.6215  0.000036223 
  27470.8377   28775.1447   25826.244   0.000036402 
  27480.2298   28975.4939   25813.8883  0.00003639 
  27843.6303   29203.9133   25801.5545  0.000035915 
  27589.5631   29465.4334   25789.2426  0.000036246 
  27724.3909   29766.2876   25776.9528  0.000036069 
  28116.3256   30114.3336   25764.6849  0.000035567 
  28152.3898   30519.9269   25752.4392  0.000035521 
  28387.2003   30996.1855   25740.2156  0.000035227 
  29208.0682   31561.9899   25728.0141  0.000034237 
  29198.5691   32244.1737   25715.8349  0.000034248 
  30262.1113   33082.3074   25703.6779  0.000033045 
  30919.2231   34135.249    25691.5433  0.000032342 
  31996.7003   35489.485    25679.431   0.000031253 
  33867.3758   37268.9053   25667.341   0.000029527 
  36371.2611   39637.8116   25655.2736  0.000027494 
  39270.885    42806.0756   25643.2286  0.000025464 
  42763.0088   47015.0793   25631.2061  0.000023385 
  49153.9109   52512.2481   25619.2063  0.000020344 
  57435.3913   59505.4502   25607.229   0.000017411 
  67206.1162   68093.3613   25595.2744  0.00001488 
  78280.7425   78120.1684   25583.3424  0.000012775 
  90020.6918   88976.0891   25571.4332  0.000011109 
  100170.3676  99276.1705   25559.5468  0.000009983 
  108518.0889  106772.239   25547.6832  0.000009215 
  114353.9864  109110.7247  25535.8425  0.000008745 
  113204.815   105415.631   25524.0247  0.000008834 
  107239.7244  97030.6372   25512.2297  0.000009325 
  99265.0517   86420.6978   25500.4578  0.000010074 
  85574.6302   75657.5261   25488.7089  0.000011686 
  72421.9198   65922.8667   25476.983   0.000013808 
  58427.0369   57696.5868   25465.2802  0.000017115 
  48339.9049   51054.7204   25453.6006  0.000020687 
  41579.9406   45865.9547   25441.9441  0.00002405 
  37781.3247   41912.8998   25430.3108  0.000026468 
  34961.8512   38943.5389   25418.7008  0.000028603 
  32898.9281   36722.3182   25407.114   0.000030396 
  31347.1552   35049.6843   25395.5505  0.000031901 
  30432.2786   33770.0545   25384.0104  0.00003286 
  29642.7095   32769.59     25372.4936  0.000033735 
  29959.2075   31969.0644   25361.0003  0.000033379 
  28971.5613   31315.4578   25349.5304  0.000034517 
  28900.0035   30772.372    25338.084   0.000034602 
  28510.5405   30315.3466   25326.6611  0.000035075 
  28373.1659   29927.2681   25315.2618  0.000035245 
  28009.3698   29595.7194   25303.8861  0.000035702 
  27900.2437   29311.2558   25292.5339  0.000035842 
  27901.5402   29066.9379   25281.2054  0.00003584 
  28067.5256   28856.9743   25269.9006  0.000035628 
  27590.7286   28676.8799   25258.6195  0.000036244 
  27801.3722   28523.0855   25247.3621  0.000035969 
  27580.5705   28392.7607   25236.1285  0.000036257 
  27428.7854   28283.6829   25224.9188  0.000036458 
  27759.841    28194.1108   25213.7328  0.000036023 
  27631.2439   28122.8585   25202.5707  0.000036191 
  27540.9777   28069.0232   25191.4325  0.00003631 
  27549.6749   28032.1134   25180.3182  0.000036298 
  27385.8998   28011.9941   25169.2279  0.000036515 
  27834.7386   28008.8905   25158.1615  0.000035926 
  28300.5355   28023.4589   25147.1191  0.000035335 
  28296.9768   28056.6      25136.1008  0.000035339 
  28530.1004   28109.95     25125.1066  0.000035051 
  28358.5632   28185.6102   25114.1364  0.000035263 
  28518.639    28286.5151   25103.1903  0.000035065 
  29072.7388   28416.6872   25092.2684  0.000034396 
  29499.9116   28581.6744   25081.3706  0.000033898 
  28995.2447   28789.3103   25070.497   0.000034488 
  29505.0317   29050.1805   25059.6477  0.000033893 
  29888.483    29379.3996   25048.8226  0.000033458 
  30412.5969   29797.583    25038.0217  0.000032881 
  31263.8115   30332.3318   25027.2452  0.000031986 
  32113.9613   31019.3291   25016.4929  0.000031139 
  33184.0527   31902.7122   25005.765   0.000030135 
  34795.3035   33034.8009   24995.0614  0.00002874 
  36247.2741   34471.1662   24984.3822  0.000027588 
  38269.5374   36268.7813   24973.7275  0.00002613 
  41005.6488   38475.3189   24963.0971  0.000024387 
  44346.6893   41114.5241   24952.4912  0.00002255 
  48053.5264   44158.8992   24941.9098  0.00002081 
  50014.3756   47484.6745   24931.3528  0.000019994 
  51876.7628   50800.6425   24920.8204  0.000019276 
  53922.9609   53615.5357   24910.3125  0.000018545 
  54731.6382   55309.694    24899.8291  0.000018271 
  54269.021    55404.2734   24889.3703  0.000018427 
  52854.4556   53863.3409   24878.9361  0.00001892 
  50379.6274   51119.3075   24868.5265  0.000019849 
  48658.1794   47790.3666   24858.1415  0.000020552 
  45119.8155   44398.797    24847.7812  0.000022163 
  42395.757    41258.0201   24837.4455  0.000023587 
  39190.901    38511.7169   24827.1345  0.000025516 
  37416.0434   36197.6219   24816.8482  0.000026727 
  35431.2073   34296.5651   24806.5866  0.000028224 
  33297.3968   32762.4948   24796.3497  0.000030032 
  31939.9135   31540.7833   24786.1376  0.000031309 
  31400.6741   30573.498    24775.9502  0.000031846 
  30461.7879   29807.8736   24765.7877  0.000032828 
  30553.5547   29198.4608   24755.6499  0.000032729 
  29619.777    28708.2055   24745.5369  0.000033761 
  29226.4717   28308.2291   24735.4487  0.000034216 
  28435.6175   27976.6414   24725.3853  0.000035167 
  28285.3461   27697.7692   24715.3468  0.000035354 
  27988.4379   27459.8426   24705.3332  0.000035729 
  27982.7413   27254.4378   24695.3444  0.000035736 
  27184.3693   27075.3681   24685.3806  0.000036786 
  27372.1552   26917.9986   24675.4416  0.000036533 
  27375.5866   26778.7189   24665.5275  0.000036529 
  27232.6196   26654.8501   24655.6383  0.000036721 
  26977.8966   26544.0957   24645.7741  0.000037067 
  26579.1371   26444.6283   24635.9348  0.000037623 
  27144.5398   26354.941    24626.1205  0.00003684 
  27068.861    26273.7775   24616.3311  0.000036943 
  26723.4681   26200.0866   24606.5667  0.00003742 
  26687.9288   26132.9427   24596.8273  0.00003747 
  26596.0256   26071.6521   24587.1129  0.0000376 
  26225.3176   26015.5381   24577.4235  0.000038131 
  26210.8765   25964.0474   24567.759   0.000038152 
  26624.0344   25916.7043   24558.1196  0.00003756 
  26682.3306   25873.0983   24548.5053  0.000037478 
  26588.3974   25832.8774   24538.9159  0.00003761 
  26249.2762   25795.7096   24529.3516  0.000038096 
  26388.3486   25761.363    24519.8123  0.000037896 
  26529.3531   25729.5856   24510.2981  0.000037694 
  26560.4602   25700.1717   24500.809   0.00003765 
  26878.4131   25672.9418   24491.3449  0.000037205 
  26519.4709   25647.7422   24481.9059  0.000037708 
  26462.004    25624.4153   24472.4919  0.00003779 
  26156.0627   25602.8652   24463.1031  0.000038232 
  26323.5624   25582.9743   24453.7393  0.000037989 
  26093.7779   25564.6486   24444.4006  0.000038323 
  25850.5299   25547.8058   24435.087   0.000038684 
  25888.8379   25532.3743   24425.7985  0.000038627 
  26300.0726   25518.2968   24416.535   0.000038023 
  26155.2132   25505.5017   24407.2967  0.000038233 
  25999.569    25493.9619   24398.0835  0.000038462 
  25851.8768   25483.6308   24388.8954  0.000038682 
  25987.7756   25474.4751   24379.7324  0.00003848 
  26169.0581   25466.4669   24370.5945  0.000038213 
  26096.1662   25459.5844   24361.4817  0.00003832 
  25847.7261   25453.8124   24352.3941  0.000038688 
  25772.5842   25449.1358   24343.3315  0.000038801 
  26015.927    25445.5483   24334.294   0.000038438 
  26200.5694   25443.0472   24325.2817  0.000038167 
  26242.4115   25441.6326   24316.2945  0.000038106 
  25700.552    25441.3101   24307.3324  0.00003891 
  25810.0295   25442.0974   24298.3953  0.000038745 
  26154.054    25443.9873   24289.4834  0.000038235 
  26096.3285   25447.0129   24280.5966  0.00003832 
  25303.5077   25451.1915   24271.7349  0.00003952 
  25762.5659   25456.5491   24262.8983  0.000038816 
  26280.8714   25463.1145   24254.0868  0.00003805 
  26185.3825   25470.9221   24245.3004  0.000038189 
  26063.5882   25480.0218   24236.5391  0.000038368 
  25964.1939   25490.4316   24227.8029  0.000038515 
  26030.8251   25502.2167   24219.0917  0.000038416 
  26006.2332   25515.4279   24210.4056  0.000038452 
  26113.1328   25530.1234   24201.7446  0.000038295 
  26162.4394   25546.3684   24193.1087  0.000038223 
  26129.074    25564.249    24184.4978  0.000038272 
  26449.0115   25583.8121   24175.912   0.000037809 
  26220.6625   25605.1618   24167.3513  0.000038138 
  26005.9534   25628.3891   24158.8156  0.000038453 
  26300.0242   25653.5966   24150.3049  0.000038023 
  25881.3454   25680.8942   24141.8192  0.000038638 
  26651.864    25710.4038   24133.3586  0.000037521 
  26091.6709   25742.2788   24124.923   0.000038326 
  26145.9981   25776.6215   24116.5124  0.000038247 
  26362.9193   25813.6133   24108.1269  0.000037932 
  26372.9617   25853.4267   24099.7663  0.000037918 
  26518.725    25896.2477   24091.4306  0.000037709 
  26627.8778   25942.2844   24083.12    0.000037555 
  26560.4052   25991.7636   24074.8343  0.00003765 
  26417.5568   26044.9624   24066.5736  0.000037854 
  26494.9928   26102.0977   24058.3378  0.000037743 
  26513.4088   26163.4975   24050.127   0.000037717 
  26654.8955   26229.4934   24041.9411  0.000037517 
  26662.2499   26300.4471   24033.7801  0.000037506 
  26991.0589   26376.763    24025.644   0.000037049 
  26730.2702   26458.9309   24017.5328  0.000037411 
  27049.4954   26547.3598   24009.4465  0.000036969 
  27056.8866   26642.6427   24001.385   0.000036959 
  27073.0053   26745.3955   23993.3484  0.000036937 
  27434.3167   26856.2975   23985.3366  0.000036451 
  27358.7977   26976.1195   23977.3497  0.000036551 
  27721.8631   27105.7243   23969.3876  0.000036073 
  27643.9895   27246.1563   23961.4503  0.000036174 
  27837.6683   27398.3805   23953.5377  0.000035923 
  28025.6162   27563.7132   23945.65    0.000035682 
  28665.9214   27743.5811   23937.787   0.000034885 
  28599.5057   27939.6003   23929.9487  0.000034966 
  28649.3992   28153.6333   23922.1352  0.000034905 
  28692.2861   28387.9281   23914.3463  0.000034853 
  28989.4197   28644.7097   23906.5822  0.000034495 
  28860.0289   28927.0624   23898.8428  0.00003465 
  29898.3761   29237.8859   23891.128   0.000033447 
  29818.2432   29583.2272   23883.4379  0.000033537 
  30030.9331   29962.9804   23875.7724  0.000033299 
  31181.8874   30384.1624   23868.1315  0.00003207 
  31726.4843   30852.5119   23860.5152  0.000031519 
  31892.2915   31373.8313   23852.9235  0.000031356 
  32084.5282   31955.348    23845.3564  0.000031168 
  32996.9782   32604.9243   23837.8137  0.000030306 
  33490.3191   33331.2316   23830.2957  0.000029859 
  34992.7972   34143.8337   23822.8021  0.000028577 
  35599.91     35053.5269   23815.333   0.00002809 
  36281.4722   36070.5117   23807.8884  0.000027562 
  37242.4023   37206.6735   23800.4682  0.000026851 
  38503.5487   38473.6013   23793.0724  0.000025972 
  39525.2284   39882.2776   23785.701   0.0000253 
  41380.5423   41442.148    23778.3541  0.000024166 
  41782.0761   43159.7056   23771.0315  0.000023934 
  43132.9184   45037.2082   23763.7332  0.000023184 
  44997.3449   47066.1926   23756.4592  0.000022224 
  47408.4429   49228.9311   23749.2096  0.000021093 
  48801.7254   51490.4439   23741.9842  0.000020491 
  50112.563    53794.5936   23734.7831  0.000019955 
  51043.1103   56060.552    23727.6062  0.000019591 
  52593.8866   58182.1566   23720.4535  0.000019014 
  53711.0279   60033.8465   23713.325   0.000018618 
  54663.4236   61479.7819   23706.2207  0.000018294 
  56621.5776   62399.1242   23699.1405  0.000017661 
  56656.1352   62705.4599   23692.0844  0.00001765 
  56667.6435   62366.9656   23685.0524  0.000017647 
  56820.9027   61414.1417   23678.0445  0.000017599 
  56688.8938   59932.1056   23671.0606  0.00001764 
  55203.211    58044.741    23664.1007  0.000018115 
  54571.2627   55887.1382   23657.1648  0.000018325 
  53758.9026   53587.657    23650.2529  0.000018602 
  51405.0011   51254.0877   23643.3649  0.000019453 
  49875.1587   48968.3542   23636.5008  0.00002005 
  47835.9441   46786.8369   23629.6606  0.000020905 
  46455.3033   44743.3172   23622.8443  0.000021526 
  44259.0407   42857.6473   23616.0518  0.000022594 
  42368.288    41134.782    23609.2831  0.000023603 
  40510.6158   39572.6185   23602.5382  0.000024685 
  38643.6296   38164.103    23595.817   0.000025877 
  36696.5966   36899.284    23589.1195  0.00002725 
  34642.3028   35766.3675   23582.4458  0.000028866 
  33772.6503   34754.6876   23575.7957  0.00002961 
  33033.4337   33852.1731   23569.1692  0.000030272 
  31462.8539   33047.8563   23562.5663  0.000031784 
  30514.2198   32331.513    23555.987   0.000032772 
  29762.4208   31693.7688   23549.4313  0.000033599 
  29870.624    31126.0698   23542.899   0.000033478 
  28769.0832   30620.4378   23536.3903  0.00003476 
  29043.0101   30170.2591   23529.905   0.000034432 
  28111.1319   29768.7514   23523.4431  0.000035573 
  28010.8848   29409.7206   23517.0047  0.0000357 
  27565.053    29087.1343   23510.5895  0.000036278 
  26871.8262   28794.9384   23504.1978  0.000037214 
  27174.1243   28526.9326   23497.8293  0.0000368 
  26823.2206   28277.5123   23491.4841  0.000037281 
  26882.1179   28041.3159   23485.1621  0.000037199 
  26416.8382   27814.4268   23478.8633  0.000037855 
  26243.9508   27594.6235   23472.5877  0.000038104 
  26018.5941   27381.3909   23466.3352  0.000038434 
  25656.4409   27175.4478   23460.1058  0.000038977 
  25696.9359   26977.9874   23453.8995  0.000038915 
  25475.0599   26790.4235   23447.7163  0.000039254 
  25808.5593   26613.5134   23441.556   0.000038747 
  25804.5913   26447.6125   23435.4187  0.000038753 
  25377.3562   26292.6512   23429.3043  0.000039405 
  25502.2054   26148.2415   23423.2128  0.000039212 
  25256.504    26013.8041   23417.1442  0.000039594 
  24749.6121   25888.6069   23411.0985  0.000040405 
  25344.0391   25772.0492   23405.0755  0.000039457 
  24849.6009   25663.3684   23399.0753  0.000040242 
  25293.8536   25561.891    23393.0978  0.000039535 
  24669.522    25466.9887   23387.1429  0.000040536 
  25001.3826   25378.0795   23381.2108  0.000039998 
  24792.0593   25294.5978   23375.3012  0.000040335 
  24935.0224   25216.1327   23369.4142  0.000040104 
  24366.9047   25142.2135   23363.5498  0.000041039 
  24369.0315   25072.4479   23357.7078  0.000041036 
  24376.9811   25006.4848   23351.8883  0.000041022 
  24457.3542   24944.0116   23346.0913  0.000040887 
  24503.991    24884.7464   23340.3166  0.00004081 
  24536.4171   24828.4154   23334.5643  0.000040756 
  24521.5343   24774.8392   23328.8343  0.00004078 
  24020.6283   24723.7918   23323.1265  0.000041631 
  24415.6123   24675.0908   23317.441   0.000040957 
  24065.8672   24628.573    23311.7777  0.000041553 
  24557.7461   24584.089    23306.1366  0.00004072 
  24567.7052   24541.4874   23300.5175  0.000040704 
  24674.3864   24500.6787   23294.9206  0.000040528 
  24317.2022   24461.5337   23289.3456  0.000041123 
  24701.9356   24423.9493   23283.7927  0.000040483 
  24559.5886   24387.8303   23278.2617  0.000040717 
  24366.0841   24353.0904   23272.7527  0.000041041 
  24149.2796   24319.6491   23267.2655  0.000041409 
  24426.0061   24287.42     23261.8001  0.00004094 
  24259.6621   24256.3584   23256.3565  0.000041221 
  24235.2456   24226.3889   23250.9347  0.000041262 
  24223.4135   24197.4512   23245.5346  0.000041282 
  24283.2488   24169.4915   23240.1561  0.000041181 
  24231.0407   24142.4576   23234.7993  0.000041269 
  24427.4228   24116.3018   23229.464   0.000040938 
  24230.4074   24090.9705   23224.1503  0.00004127 
  24263.2179   24066.4403   23218.8581  0.000041215 
  23841.1618   24042.6629   23213.5873  0.000041944 
  24095.1682   24019.6016   23208.338   0.000041502 
  24044.7919   23997.2226   23203.11    0.000041589 
  23978.2661   23975.4935   23197.9033  0.000041704 
  23743.6897   23954.3768   23192.7179  0.000042116 
  23492.9808   23933.8591   23187.5537  0.000042566 
  23627.5636   23913.906    23182.4108  0.000042323 
  24164.4121   23894.4926   23177.2889  0.000041383 
  24048.8268   23875.5954   23172.1882  0.000041582 
  24348.3622   23857.1919   23167.1085  0.000041071 
  24037.2048   23839.2612   23162.0499  0.000041602 
  24110.3688   23821.7778   23157.0122  0.000041476 
  24196.9351   23804.7344   23151.9954  0.000041328 
  24398.5945   23788.1076   23146.9995  0.000040986 
  23648.579    23771.8803   23142.0244  0.000042286 
  24033.7171   23756.0373   23137.0701  0.000041608 
  24099.5389   23740.563    23132.1365  0.000041495 
  24014.0133   23725.4388   23127.2236  0.000041642 
  24254.7605   23710.6603   23122.3314  0.000041229 
  23948.4667   23696.2104   23117.4597  0.000041756 
  23824.9615   23682.0766   23112.6086  0.000041973 
  23743.9627   23668.2475   23107.778   0.000042116 
  23574.0109   23654.7121   23102.9679  0.00004242 
  23958.7249   23641.4601   23098.1781  0.000041738 
  23802.9542   23628.4899   23093.4087  0.000042012 
  24009.3385   23615.7752   23088.6596  0.00004165 
  24034.6274   23603.3155   23083.9308  0.000041607 
  23765.3667   23591.102    23079.2222  0.000042078 
  24023.7709   23579.1271   23074.5338  0.000041625 
  23800.1009   23567.3824   23069.8655  0.000042017 
  23989.5261   23555.8607   23065.2172  0.000041685 
  23993.7053   23545.0821   23060.5889  0.000041678 
  23754.8047   23533.9869   23055.9807  0.000042097 
  23879.323    23523.0945   23051.3923  0.000041877 
  23897.7423   23512.3987   23046.8238  0.000041845 
  23847.2948   23501.8936   23042.2751  0.000041933 
  24002.5349   23491.5736   23037.7462  0.000041662 
  23782.9626   23481.4308   23033.237   0.000042047 
  23762.6088   23471.465    23028.7475  0.000042083 
  23829.6285   23461.669    23024.2776  0.000041965 
  23575.6253   23452.0379   23019.8273  0.000042417 
  23488.7637   23442.5674   23015.3965  0.000042574 
  23704.5774   23433.2529   23010.9851  0.000042186 
  23790.0281   23424.0904   23006.5932  0.000042034 
  23757.8409   23415.0738   23002.2206  0.000042091 
  23579.7251   23406.2035   22997.8673  0.000042409 
  23929.6605   23397.4738   22993.5333  0.000041789 
  23801.0498   23388.8814   22989.2185  0.000042015 
  23850.379    23380.4227   22984.9228  0.000041928 
  23697.0389   23372.0945   22980.6463  0.000042199 
  23834.8709   23363.8919   22976.3888  0.000041955 
  23805.8518   23355.8156   22972.1503  0.000042006 
  23660.0647   23347.8612   22967.9307  0.000042265 
  23844.8317   23340.0257   22963.7301  0.000041938 
  23974.4784   23332.3068   22959.5482  0.000041711 
  23715.6764   23324.7016   22955.3852  0.000042166 
  23719.2076   23317.208    22951.2409  0.00004216 
  23370.0029   23309.8218   22947.1152  0.00004279 
  23700.791    23302.5444   22943.0082  0.000042193 
  24027.3377   23295.3719   22938.9198  0.000041619 
  24044.116    23288.3021   22934.8499  0.00004159 
  23926.1597   23281.3336   22930.7984  0.000041795 
  23783.8664   23274.4639   22926.7654  0.000042045 
  23989.1804   23267.69     22922.7507  0.000041685 
  23978.2059   23261.0131   22918.7543  0.000041705 
  23885.5854   23254.4302   22914.7761  0.000041866 
  23893.0389   23247.9397   22910.8161  0.000041853 
  23554.2308   23241.5401   22906.8743  0.000042455 
  23730.6336   23235.2298   22902.9506  0.00004214 
  23975.3421   23229.0076   22899.0448  0.00004171 
  23757.8286   23222.8709   22895.1571  0.000042091 
  23932.2318   23216.8208   22891.2872  0.000041785 
  23952.8438   23210.8551   22887.4353  0.000041749 
  23820.118    23204.9726   22883.6011  0.000041981 
  23647.388    23199.1724   22879.7846  0.000042288 
  23937.6648   23193.453    22875.9859  0.000041775 
  23865.7046   23187.8126   22872.2048  0.000041901 
  23957.0466   23182.2524   22868.4412  0.000041741 
  23926.6232   23176.7705   22864.6952  0.000041794 
  24096.7145   23171.3661   22860.9666  0.000041499 
  24046.8077   23166.0386   22857.2555  0.000041586 
  24017.7129   23160.7868   22853.5617  0.000041636 
  23955.8193   23155.6103   22849.8852  0.000041744 
  23994.0224   23150.5074   22846.2259  0.000041677 
  24009.1647   23145.4795   22842.5838  0.000041651 
  24220.413    23140.5252   22838.9588  0.000041287 
  24066.1886   23135.6439   22835.3509  0.000041552 
  23913.4526   23130.8354   22831.76    0.000041817 
  23877.7272   23126.0987   22828.186   0.00004188 
  23582.8018   23121.6613   22824.6289  0.000042404 
  23876.5008   23117.0671   22821.0887  0.000041882 
  23944.3276   23112.5451   22817.5652  0.000041764 
  23775.5185   23108.094    22814.0584  0.00004206 
  23678.6932   23103.7136   22810.5683  0.000042232 
  23829.2225   23099.4041   22807.0948  0.000041965 
  23492.4343   23095.1648   22803.6378  0.000042567 
  23499.1184   23090.9951   22800.1973  0.000042555 
  23961.0101   23086.8966   22796.7732  0.000041734 
  24087.2842   23082.8686   22793.3655  0.000041516 
  23690.6291   23078.9111   22789.9741  0.000042211 
  23846.5037   23075.0247   22786.5989  0.000041935 
  23719.6668   23071.2087   22783.2399  0.000042159 
  23513.5734   23067.4638   22779.8971  0.000042529 
  23469.2585   23063.7895   22776.5702  0.000042609 
  23575.6596   23060.1876   22773.2594  0.000042417 
  23756.6751   23056.6578   22769.9646  0.000042093 
  23975.8999   23053.2005   22766.6856  0.000041709 
  24192.9774   23049.8167   22763.4224  0.000041334 
  23871.6006   23046.5059   22760.175   0.000041891 
  23472.3012   23043.2687   22756.9434  0.000042603 
  23919.6514   23040.1068   22753.7273  0.000041807 
  24014.3634   23037.0207   22750.5268  0.000041642 
  23704.3116   23034.011    22747.3419  0.000042186 
  23607.9875   23031.0789   22744.1724  0.000042359 
  23822.5601   23028.2246   22741.0183  0.000041977 
  23560.1253   23025.4495   22737.8796  0.000042445 
  23373.9633   23022.7541   22734.7561  0.000042783 
  23608.1418   23020.1409   22731.6478  0.000042358 
  23462.8779   23017.6104   22728.5547  0.000042621 
  23681.4264   23015.1641   22725.4767  0.000042227 
  23779.8659   23012.8041   22722.4137  0.000042052 
  24026.4045   23010.5305   22719.3657  0.000041621 
  23947.1895   23008.3458   22716.3326  0.000041759 
  23699.4918   23006.2509   22713.3144  0.000042195 
  23786.5014   23004.2492   22710.3109  0.000042041 
  23920.2672   23002.342    22707.3222  0.000041806 
  23953.7525   23000.5312   22704.3481  0.000041747 
  23980.8491   22998.8201   22701.3886  0.0000417 
  23813.4414   22997.2094   22698.4436  0.000041993 
  23710.6597   22995.702    22695.5131  0.000042175 
  23630.9981   22994.3015   22692.5971  0.000042317 
  24015.2869   22993.0106   22689.6954  0.00004164 
  24122.8834   22991.8321   22686.8079  0.000041454 
  24132.719    22990.7702   22683.9347  0.000041438 
  23956.7743   22989.8265   22681.0757  0.000041742 
  23684.3761   22989.0057   22678.2307  0.000042222 
  23626.8534   22988.3112   22675.3998  0.000042325 
  23511.3731   22988.9255   22672.5829  0.000042533 
  23652.9194   22988.4993   22669.7799  0.000042278 
  23927.3049   22988.2132   22666.9907  0.000041793 
  23575.7214   22988.0734   22664.2153  0.000042417 
  23681.0234   22988.0827   22661.4536  0.000042228 
  23839.7547   22988.2476   22658.7056  0.000041947 
  23904.3976   22988.5748   22655.9712  0.000041833 
  23975.5077   22989.0708   22653.2503  0.000041709 
  24018.95     22989.7421   22650.5429  0.000041634 
  23909.393    22990.5976   22647.8488  0.000041825 
  23842.1144   22991.642    22645.1681  0.000041943 
  23740.5053   22992.8854   22642.5007  0.000042122 
  23752.1147   22994.3361   22639.8465  0.000042102 
  23501.6078   22996.0046   22637.2055  0.00004255 
  23432.226    22997.901    22634.5775  0.000042676 
  23731.7547   23000.036    22631.9626  0.000042138 
  23679.2283   23002.4233   22629.3606  0.000042231 
  23671.7855   23005.0719   22626.7715  0.000042244 
  23373.148    23007.9969   22624.1952  0.000042784 
  23910.9957   23011.213    22621.6317  0.000041822 
  23619.9771   23014.7369   22619.0808  0.000042337 
  23792.1755   23018.5847   22616.5427  0.000042031 
  23633.2262   23020.8333   22614.0171  0.000042313 
  23670.3502   23025.388    22611.5039  0.000042247 
  23638.4729   23030.3266   22609.0033  0.000042304 
  24012.7414   23035.6718   22606.515   0.000041645 
  23768.1121   23041.5726   22604.039   0.000042073 
  23669.5492   23047.8106   22601.5753  0.000042248 
  23560.5657   23054.5375   22599.1237  0.000042444 
  23610.4093   23061.79     22596.6843  0.000042354 
  23858.8068   23069.5958   22594.2569  0.000041913 
  23535.3129   23077.9977   22591.8415  0.000042489 
  23816.1778   23087.0376   22589.438   0.000041988 
  23443.0405   23096.7634   22587.0464  0.000042657 
  23455.7916   23107.2249   22584.6666  0.000042633 
  23340.311    23118.4837   22582.2985  0.000042844 
  23856.0697   23130.5922   22579.942   0.000041918 
  23959.5668   23143.6244   22577.5972  0.000041737 
  23527.6112   23157.6563   22575.2639  0.000042503 
  23518.3244   23172.7736   22572.942   0.00004252 
  23694.7241   23189.073    22570.6316  0.000042203 
  23806.1868   23206.6579   22568.3325  0.000042006 
  23642.0766   23226.2895   22566.0446  0.000042297 
  23753.8858   23246.8229   22563.768   0.000042098 
  23810.8276   23269.0509   22561.5025  0.000041998 
  24233.2986   23293.147    22559.2481  0.000041266 
  23577.3571   23319.3146   22557.0046  0.000042414 
  23724.8708   23347.7778   22554.7722  0.00004215 
  23434.4311   23378.8072   22552.5505  0.000042672 
  23576.825    23412.7298   22550.3398  0.000042415 
  23594.6833   23449.8964   22548.1397  0.000042382 
  23881.3741   23490.7715   22545.9503  0.000041874 
  24307.1879   23535.9095   22543.7716  0.00004114 
  23756.5926   23586.0082   22541.6033  0.000042094 
  23787.923    23641.9161   22539.4456  0.000042038 
  24131.4686   23704.7457   22537.2983  0.00004144 
  23989.9494   23775.821    22535.1613  0.000041684 
  24020.2528   23856.8516   22533.0346  0.000041632 
  24094.4204   23949.897    22530.9182  0.000041503 
  24533.0609   24057.4061   22528.8119  0.000040761 
  24437.5488   24182.2288   22526.7156  0.000040921 
  24372.3225   24327.4243   22524.6294  0.00004103 
  24845.7323   24497.3351   22522.5531  0.000040248 
  24561.0836   24693.006    22520.4868  0.000040715 
  25399.5561   24918.0229   22518.4302  0.000039371 
  25136.2247   25173.4324   22516.3834  0.000039783 
  25784.4279   25457.3279   22514.3463  0.000038783 
  25869.7118   25762.1639   22512.3188  0.000038655 
  26481.0742   26072.7576   22510.3009  0.000037763 
  26758.2438   26365.2537   22508.2924  0.000037372 
  26956.5865   26612.9244   22506.2934  0.000037097 
  27294.2789   26797.7719   22504.3038  0.000036638 
  26953.0953   26921.5047   22502.3234  0.000037101 
  27568.9074   27005.0715   22500.3522  0.000036273 
  27122.6466   27077.5619   22498.3903  0.00003687 
  27358.4005   27163.9633   22496.4374  0.000036552 
  27228.2847   27279.5552   22494.4935  0.000036727 
  27196.9725   27430.8256   22492.5586  0.000036769 
  27177.3896   27617.1258   22490.6326  0.000036795 
  27268.5593   27832.6611   22488.7154  0.000036672 
  27653.6326   28067.5956   22486.807   0.000036162 
  27257.3683   28308.755    22484.9072  0.000036687 
  27766.9683   28540.4662   22483.0161  0.000036014 
  27473.2146   28745.0632   22481.1336  0.000036399 
  27390.2682   28905.3251   22479.2596  0.000036509 
  27579.5301   29005.9684   22477.3939  0.000036259 
  27915.3662   29035.932    22475.5367  0.000035823 
  27863.1578   28990.1381   22473.6877  0.00003589 
  27837.3856   28870.0349   22471.847   0.000035923 
  27621.8821   28684.4206   22470.0144  0.000036203 
  27567.4321   28443.4821   22468.19    0.000036275 
  27580.1799   28162.8808   22466.3735  0.000036258 
  27415.3113   27857.5961   22464.5651  0.000036476 
  27505.4205   27541.3367   22462.7645  0.000036356 
  27271.2956   27225.56     22460.9718  0.000036669 
  26825.3214   26918.9684   22459.1868  0.000037278 
  26719.2565   26628.251    22457.4095  0.000037426 
  26424.1058   26357.4927   22455.6399  0.000037844 
  26386.6176   26109.252    22453.8778  0.000037898 
  26276.922    25884.8463   22452.1233  0.000038056 
  25835.0059   25684.7689   22450.3761  0.000038707 
  25518.5982   25508.8315   22448.6364  0.000039187 
  25712.2134   25356.8896   22446.9039  0.000038892 
  25055.6605   25228.3565   22445.1787  0.000039911 
  25117.3453   25122.7397   22443.4606  0.000039813 
  25121.4912   25039.6118   22441.7497  0.000039807 
  25368.8081   24978.6444   22440.0458  0.000039418 
  25417.7294   24939.6536   22438.3488  0.000039343 
  25337.4521   24922.3577   22436.6588  0.000039467 
  25203.1092   24926.7182   22434.9756  0.000039678 
  25163.6018   24952.3427   22433.2991  0.00003974 
  25242.9023   24998.4926   22431.6294  0.000039615 
  25093.3425   25063.6672   22429.9664  0.000039851 
  25510.1549   25145.1863   22428.3098  0.0000392 
  25815.5191   25238.2832   22426.6599  0.000038736 
  25836.9215   25336.0771   22425.0163  0.000038704 
  25618.8806   25428.8845   22423.3791  0.000039034 
  25903.6482   25504.8702   22421.7483  0.000038605 
  25853.3995   25551.5815   22420.1236  0.00003868 
  25938.4688   25558.4939   22418.5052  0.000038553 
  25795.0572   25519.7707   22416.8929  0.000038767 
  25447.3291   25435.9894   22415.2866  0.000039297 
  25506.7842   25313.9094   22413.6863  0.000039205 
  25120.4825   25164.2456   22412.0919  0.000039808 
  24928.6482   24998.896    22410.5034  0.000040114 
  24845.4441   24828.595    22408.9206  0.000040249 
  24877.5476   24661.6413   22407.3436  0.000040197 
  24380.3387   24503.5768   22405.7722  0.000041017 
  24226.405    24357.8084   22404.2065  0.000041277 
  24207.6829   24225.8169   22402.6462  0.000041309 
  23912.323    24107.9314   22401.0914  0.000041819 
  24021.5157   24003.7723   22399.542   0.000041629 
  24081.4946   23912.5478   22397.9979  0.000041526 
  23891.7483   23833.2403   22396.459   0.000041855 
  23740.0116   23764.8616   22394.9254  0.000042123 
  23405.6504   23706.2699   22393.3969  0.000042725 
  23702.3236   23656.6695   22391.8735  0.00004219 
  23252.1996   23615.0823   22390.355   0.000043007 
  23544.1768   23580.7361   22388.8415  0.000042473 
  23297.236    23552.9591   22387.3329  0.000042924 
  23172.6107   23531.1758   22385.829   0.000043154 
  23673.3903   23514.9466   22384.3299  0.000042242 
  23653.1617   23503.9178   22382.8355  0.000042278 
  23501.8487   23497.8051   22381.3457  0.00004255 
  23526.6018   23496.4476   22379.8604  0.000042505 
  23583.9915   23499.7649   22378.3796  0.000042402 
  23481.0543   23507.7804   22376.9032  0.000042588 
  23658.3769   23520.5574   22375.4312  0.000042268 
  23538.7966   23538.3064   22373.9634  0.000042483 
  23906.4321   23561.3326   22372.4999  0.00004183 
  23693.9087   23590.0073   22371.0405  0.000042205 
  23726.1904   23624.8869   22369.5852  0.000042148 
  23612.8029   23666.6752   22368.1339  0.00004235 
  24030.5097   23716.2784   22366.6866  0.000041614 
  23703.1325   23774.8521   22365.2432  0.000042189 
  24021.0287   23843.9114   22363.8036  0.00004163 
  24555.2132   23925.247    22362.3678  0.000040725 
  24104.4342   24021.2269   22360.9357  0.000041486 
  24546.3407   24134.7477   22359.5073  0.000040739 
  24581.3917   24269.3567   22358.0824  0.000040681 
  24692.8783   24429.3063   22356.661   0.000040498 
  24996.1126   24619.6251   22355.243   0.000040006 
  25629.0149   24846.2061   22353.8285  0.000039018 
  26515.3966   25115.3119   22352.4173  0.000037714 
  27159.2137   25434.0317   22351.0093  0.00003682 
  28276.3458   25809.5469   22349.6045  0.000035365 
  29403.2665   26248.6302   22348.2028  0.00003401 
  30546.7184   26756.5256   22346.8042  0.000032737 
  32160.3528   27335.1042   22345.4086  0.000031094 
  33896.5041   27980.0041   22344.016   0.000029502 
  34892.5684   28674.724    22342.6262  0.000028659 
  36853.7875   29386.6448   22341.2392  0.000027134 
  37124.9007   30061.3032   22339.855   0.000026936 
  37870.0234   30624.3082   22338.4734  0.000026406 
  37102.4788   30995.1707   22337.0945  0.000026952 
  37066.0981   31105.5906   22335.7181  0.000026979 
  36165.8784   30954.7626   22334.3442  0.00002765 
  35562.6138   30572.6585   22332.9728  0.000028119 
  34027.1733   30032.7538   22331.6037  0.000029388 
  32363.2164   29416.8819   22330.2369  0.000030899 
  31390.3294   28793.5186   22328.8724  0.000031857 
  30145.3524   28209.6743   22327.5101  0.000033173 
  29028.3985   27692.1593   22326.1498  0.000034449 
  28188.7895   27254.3246   22324.7916  0.000035475 
  27233.4309   26899.9223   22323.4354  0.00003672 
  26656.0348   26628.4715   22322.0812  0.000037515 
  26756.9981   26437.8247   22320.7288  0.000037373 
  25907.9819   26325.694    22319.3782  0.000038598 
  26028.4488   26291.384    22318.0293  0.00003842 
  25683.5377   26337.3724   22316.6822  0.000038935 
  25791.6873   26470.628    22315.3366  0.000038772 
  25761.1371   26706.0956   22313.9926  0.000038818 
  26216.7753   27071.4049   22312.6501  0.000038144 
  26530.7767   27612.1485   22311.309   0.000037692 
  27159.2915   28400.4135   22309.9694  0.00003682 
  29045.0208   29539.5634   22308.631   0.000034429 
  30014.3913   31164.7987   22307.2938  0.000033317 
  32066.2654   33432.8798   22305.9579  0.000031185 
  34775.0208   36497.9703   22304.623   0.000028756 
  38960.3974   40472.2224   22303.2893  0.000025667 
  42486.7683   45351.3964   22301.9565  0.000023537 
  47010.3915   50912.6622   22300.6247  0.000021272 
  50660.0067   56520.8013   22299.2937  0.000019739 
  54376.3154   60968.6214   22297.9636  0.00001839 
  56685.4591   62761.6663   22296.6343  0.000017641 
  57184.449    61129.467    22295.3056  0.000017487 
  55841.7649   56755.0011   22293.9776  0.000017908 
  52627.909    51121.0572   22292.6501  0.000019001 
  47897.0104   45470.2705   22291.3232  0.000020878 
  43912.964    40471.8752   22289.9967  0.000022772 
  38222.6854   36370.1985   22288.6706  0.000026162 
  33778.8225   33175.2701   22287.3449  0.000029604 
  30910.2782   30779.8566   22286.0194  0.000032352 
  28181.3559   29031.9741   22284.6941  0.000035484 
  26565.6006   27770.9786   22283.369   0.000037643 
  25605.4138   26857.6536   22282.044   0.000039054 
  25205.9005   26183.7397   22280.719   0.000039673 
  24883.3576   25672.1214   22279.394   0.000040188 
  24757.5079   25271.3186   22278.069   0.000040392 
  23986.9223   24948.1328   22276.7437  0.000041689 
  24398.7274   24681.8318   22275.4183  0.000040986 
  24148.2285   24458.6126   22274.0926  0.000041411 
  24111.4051   24269.2614   22272.7666  0.000041474 
  23650.621    24107.2202   22271.4402  0.000042282 
  23849.9896   23967.6112   22270.1134  0.000041929 
  23671.1329   23846.6391   22268.7861  0.000042246 
  24018.7708   23741.4782   22267.4582  0.000041634 
  23839.9569   23649.7339   22266.1297  0.000041946 
  23614.7618   23569.5359   22264.8005  0.000042346 
  23933.7835   23499.3922   22263.4706  0.000041782 
  23594.0604   23438.0915   22262.14    0.000042384 
  24143.6463   23384.6803   22260.8084  0.000041419 
  23288.8395   23338.3871   22259.476   0.000042939 
  23464.66     23298.6941   22258.1426  0.000042617 
  23344.9781   23265.177    22256.8081  0.000042836 
  23728.6526   23237.6019   22255.4726  0.000042143 
  23466.9169   23215.9032   22254.136   0.000042613 
  23428.4557   23200.1636   22252.7981  0.000042683 
  22923.9025   23190.6647   22251.459   0.000043623 
  23198.5135   23187.9279   22250.1186  0.000043106 
  23143.0359   23192.6578   22248.7768  0.00004321 
  23476.1198   23205.8152   22247.4336  0.000042596 
  23165.1083   23228.6369   22246.089   0.000043168 
  23734.0752   23262.5287   22244.7427  0.000042134 
  23494.6479   23309.1741   22243.3949  0.000042563 
  23482.436    23370.3775   22242.0455  0.000042585 
  23452.8416   23447.997    22240.6943  0.000042639 
  24008.4123   23543.689    22239.3413  0.000041652 
  24122.6776   23658.5024   22237.9866  0.000041455 
  24553.0859   23792.534    22236.6299  0.000040728 
  24459.1356   23943.1882   22235.2714  0.000040885 
  24457.0676   24104.2901   22233.9108  0.000040888 
  24808.1698   24264.0511   22232.5482  0.000040309 
  24585.8634   24404.3343   22231.1835  0.000040674 
  24939.8014   24502.764    22229.8166  0.000040097 
  25242.5723   24538.9624   22228.4476  0.000039616 
  25003.0261   24502.8933   22227.0762  0.000039995 
  25000.8107   24399.8505   22225.7025  0.000039999 
  24935.9793   24247.7077   22224.3265  0.000040103 
  24275.016    24068.9934   22222.948   0.000041195 
  24060.5919   23883.5188   22221.567   0.000041562 
  24156.9455   23705.02     22220.1835  0.000041396 
  23807.7373   23541.1702   22218.7974  0.000042003 
  23471.953    23395.4472   22217.4087  0.000042604 
  23183.4931   23268.3576   22216.0172  0.000043134 
  23394.5411   23158.9741   22214.623   0.000042745 
  23181.0705   23065.6405   22213.2259  0.000043139 
  23262.767    22986.4067   22211.826   0.000042987 
  23309.5439   22919.2892   22210.4232  0.000042901 
  22917.3722   22862.3843   22209.0174  0.000043635 
  22827.6258   22814.035    22207.6085  0.000043807 
  22803.0756   22772.7218   22206.1966  0.000043854 
  23023.2759   22737.179    22204.7815  0.000043434 
  22708.4235   22706.3499   22203.3633  0.000044037 
  22706.7814   22679.3744   22201.9418  0.00004404 
  22756.9718   22655.5543   22200.517   0.000043943 
  22717.3956   22634.3581   22199.0888  0.000044019 
  22616.587    22615.5059   22197.6573  0.000044215 
  22655.1238   22598.3257   22196.2222  0.00004414 
  22364.9184   22582.71     22194.7837  0.000044713 
  22646.0245   22568.4392   22193.3417  0.000044158 
  22352.0854   22555.335    22191.896   0.000044739 
  22759.4199   22543.2489   22190.4466  0.000043938 
  22450.418    22532.0671   22188.9935  0.000044543 
  22977.6888   22521.6829   22187.5367  0.00004352 
  22782.0144   22512.0123   22186.076   0.000043894 
  22597.4061   22502.9805   22184.6115  0.000044253 
  22596.4702   22494.5241   22183.143   0.000044255 
  22275.8714   22486.5867   22181.6706  0.000044892 
  22815.822    22479.1248   22180.1942  0.000043829 
  22934.881    22472.0947   22178.7136  0.000043602 
  22776.6618   22465.461    22177.229   0.000043905 
  23282.7584   22459.1428   22175.7401  0.00004295 
  23198.8895   22453.2077   22174.247   0.000043106 
  22740.7567   22447.5834   22172.7497  0.000043974 
  22586.2987   22442.2474   22171.248   0.000044275 
  22487.0753   22437.1829   22169.7419  0.00004447 
  22937.5008   22432.3707   22168.2314  0.000043597 
  22439.6585   22427.7978   22166.7165  0.000044564 
  22677.6314   22423.4493   22165.197   0.000044096 
  22660.6717   22419.3139   22163.6729  0.000044129 
  22525.279    22415.3817   22162.1441  0.000044395 
  22841.3408   22411.6425   22160.6107  0.00004378 
  22393.1091   22408.0902   22159.0726  0.000044657 
  22457.3714   22404.7169   22157.5297  0.000044529 
  22784.229    22401.5171   22155.982   0.00004389 
  22542.9505   22398.4857   22154.4294  0.00004436 
  22417.3683   22395.6186   22152.8718  0.000044608 
  22581.2224   22392.9121   22151.3093  0.000044285 
  22721.8477   22390.3647   22149.7418  0.000044011 
  22705.9481   22387.9739   22148.1692  0.000044041 
  22655.2945   22385.7388   22146.5915  0.00004414 
  22527.3517   22383.7069   22145.0086  0.00004439 
  22419.3152   22381.7824   22143.4205  0.000044604 
  22460.6286   22380.0147   22141.8272  0.000044522 
  22163.7529   22378.4049   22140.2285  0.000045119 
  22179.7875   22376.9563   22138.6245  0.000045086 
  22382.9223   22375.6713   22137.015   0.000044677 
  22557.8004   22374.5555   22135.4002  0.000044331 
  22790.5261   22373.6119   22133.7798  0.000043878 
  22549.5248   22372.8471   22132.1539  0.000044347 
  22397.0848   22372.2676   22130.5223  0.000044649 
  22207.5844   22371.8818   22128.8852  0.00004503 
  22523.9404   22371.6987   22127.2424  0.000044397 
  22561.4593   22371.729    22125.5938  0.000044323 
  22613.2514   22371.9829   22123.9394  0.000044222 
  22571.6899   22372.4746   22122.2793  0.000044303 
  22438.7859   22373.2196   22120.6132  0.000044566 
  21825.4604   22374.2343   22118.9413  0.000045818 
  22575.6952   22375.5393   22117.2634  0.000044295 
  22612.3666   22377.1553   22115.5795  0.000044224 
  22794.4838   22379.1103   22113.8895  0.00004387 
  22255.8176   22381.4292   22112.1934  0.000044932 
  22265.8051   22384.1469   22110.4912  0.000044912 
  22375.6913   22387.3007   22108.7828  0.000044691 
  22685.6213   22390.9342   22107.0682  0.000044081 
  22012.4061   22395.0989   22105.3473  0.000045429 
  22288.6941   22399.8542   22103.6201  0.000044866 
  22588.3147   22405.2655   22101.8865  0.000044271 
  22479.1811   22411.4162   22100.1466  0.000044486 
  22575.693    22418.4041   22098.4001  0.000044295 
  22309.6096   22426.3462   22096.6472  0.000044824 
  22350.869    22435.3903   22094.8877  0.000044741 
  21989.7721   22445.7169   22093.1217  0.000045476 
  22491.659    22457.5746   22091.349   0.000044461 
  22546.7441   22471.2889   22089.5697  0.000044352 
  22624.648    22487.3401   22087.7837  0.0000442 
  22765.7317   22506.4248   22085.9909  0.000043926 
  22690.0741   22529.56     22084.1913  0.000044072 
  22532.6999   22558.2091   22082.3848  0.00004438 
  22764.9656   22594.3188   22080.5715  0.000043927 
  22626.3061   22640.3952   22078.7513  0.000044196 
  22779.4671   22699.2866   22076.9241  0.000043899 
  22834.9639   22773.8902   22075.0899  0.000043792 
  23117.1184   22866.5195   22073.2486  0.000043258 
  22746.8256   22977.9333   22071.4003  0.000043962 
  23210.1281   23105.6683   22069.5448  0.000043085 
  22852.1079   23240.9253   22067.6822  0.00004376 
  22643.3672   23365.5811   22065.8123  0.000044163 
  22960.2849   23454.0296   22063.9352  0.000043553 
  22520.364    23487.1214   22062.0508  0.000044404 
  22818.3275   23468.6592   22060.159   0.000043824 
  23172.5452   23422.3667   22058.2599  0.000043155 
  22850.2533   23374.0438   22056.3534  0.000043763 
  22692.1449   23340.4058   22054.4394  0.000044068 
  23073.5901   23329.2526   22052.5179  0.00004334 
  22364.0368   23343.0044   22050.5889  0.000044715 
  22683.7951   23381.0952   22048.6523  0.000044084 
  22421.6119   23441.3673   22046.708   0.0000446 
  22378.5198   23520.7394   22044.7562  0.000044686 
  22377.6347   23615.6071   22042.7966  0.000044687 
  22548.3928   23721.5434   22040.8293  0.000044349 
  22221.149    23833.5012   22038.8543  0.000045002 
  22109.7904   23945.3521   22036.8714  0.000045229 
  22311.2865   24049.8714   22034.8807  0.00004482 
  22164.3188   24139.0749   22032.8821  0.000045118 
  22390.5095   24205.0633   22030.8755  0.000044662 
  22247.5273   24241.2853   22028.861   0.000044949 
  22313.0985   24243.8394   22026.8385  0.000044817 
  22345.0149   24212.4785   22024.808   0.000044753 
  22183.9616   24150.5558   22022.7694  0.000045078 
  22137.6191   24064.2328   22020.7227  0.000045172 
  22705.0522   23961.1114   22018.6678  0.000044043 
  22159.8928   23848.8129   22016.6047  0.000045127 
  22131.202    23734.2111   22014.5335  0.000045185 
  22445.6261   23622.6012   22012.4539  0.000044552 
  22234.6359   23517.8614   22010.3661  0.000044975 
  22631.6454   23422.5577   22008.2699  0.000044186 
  22436.8694   23338.2811   22006.1654  0.000044569 
  22341.2583   23265.9212   22004.0524  0.00004476 
  22075.2208   23205.8853   22001.931   0.0000453 
  22451.612    23158.4481   21999.8012  0.00004454 
  22524.3564   23123.6462   21997.6628  0.000044396 
  22577.963    23101.4095   21995.5159  0.000044291 
  22564.6137   23092.0152   21993.3604  0.000044317 
  22247.3628   23095.3973   21991.1962  0.000044949 
  22147.4848   23111.5639   21989.0234  0.000045152 
  22157.586    23140.3611   21986.842   0.000045131 
  22110.3538   23181.3644   21984.6518  0.000045228 
  22276.5279   23233.532    21982.4528  0.00004489 
  22031.2433   23294.724    21980.2451  0.00004539 
  21947.2457   23361.462    21978.0285  0.000045564 
  21949.7481   23428.371    21975.8031  0.000045559 
  22501.6747   23488.1596   21973.5688  0.000044441 
  22594.6145   23532.3155   21971.3256  0.000044258 
  22538.9672   23552.6346   21969.0734  0.000044368 
  22616.7983   23543.4379   21966.8122  0.000044215 
  22462.6521   23503.3836   21964.542   0.000044518 
  22656.5102   23435.9056   21962.2627  0.000044137 
  22739.4023   23347.9266   21959.9744  0.000043977 
  22507.6258   23247.7037   21957.6769  0.000044429 
  21840.242    23142.8855   21955.3702  0.000045787 
  22440.6783   23039.3331   21953.0544  0.000044562 
  22552.4711   22941.0635   21950.7294  0.000044341 
  22562.7307   22850.2503   21948.3951  0.000044321 
  22655.017    22767.8554   21946.0515  0.00004414 
  22386.068    22694.0163   21943.6986  0.000044671 
  22336.5418   22628.3897   21941.3363  0.00004477 
  22404.8711   22570.3615   21938.9647  0.000044633 
  22488.8353   22519.1838   21936.5837  0.000044467 
  22267.1486   22474.1389   21934.1932  0.000044909 
  22536.9913   22434.4659   21931.7933  0.000044371 
  22222.7903   22399.4703   21929.3838  0.000044999 
  22031.8824   22368.52     21926.9649  0.000045389 
  22469.8888   22341.0546   21924.5364  0.000044504 
  22301.6231   22316.5678   21922.0982  0.00004484 
  22393.6235   22294.647    21919.6505  0.000044656 
  22835.5046   22274.9134   21917.1931  0.000043791 
  22128.1227   22257.0537   21914.726   0.000045191 
  22095.7026   22240.803    21912.2493  0.000045258 
  22068.4223   22225.9382   21909.7627  0.000045314 
  21567.8884   22212.276    21907.2665  0.000046365 
  22078.2448   22199.6561   21904.7604  0.000045293 
  22276.5217   22187.9558   21902.2445  0.00004489 
  22293.5585   22177.0617   21899.7187  0.000044856 
  22108.3688   22166.8815   21897.1831  0.000045232 
  22198.8338   22157.3358   21894.6376  0.000045047 
  21962.4397   22148.3595   21892.0821  0.000045532 
  22135.2726   22139.8942   21889.5166  0.000045177 
  22022.4586   22131.8878   21886.9412  0.000045408 
  22085.0597   22124.3009   21884.3558  0.000045279 
  21801.2249   22117.0935   21881.7603  0.000045869 
  21990.5221   22110.2321   21879.1547  0.000045474 
  22035.1322   22103.6933   21876.539   0.000045382 
  22341.0663   22097.4393   21873.9132  0.000044761 
  22416.1039   22091.4516   21871.2773  0.000044611 
  22122.7715   22085.7119   21868.6311  0.000045202 
  22254.6981   22080.2007   21865.9748  0.000044934 
  22101.2848   22074.9016   21863.3082  0.000045246 
  22404.952    22069.7994   21860.6314  0.000044633 
  22115.3865   22064.8821   21857.9442  0.000045217 
  22249.8843   22060.1374   21855.2468  0.000044944 
  22385.6973   22055.5543   21852.5391  0.000044671 
  22453.9664   22051.1295   21849.8209  0.000044536 
  22484.1845   22046.844    21847.0924  0.000044476 
  22365.7794   22042.6953   21844.3535  0.000044711 
  22110.5789   22038.6762   21841.6042  0.000045227 
  22119.8713   22034.7817   21838.8444  0.000045208 
  21713.6443   22031.0059   21836.0741  0.000046054 
  22238.0231   22027.3445   21833.2933  0.000044968 
  22182.4032   22023.7934   21830.5019  0.000045081 
  22132.5185   22020.3489   21827.7001  0.000045182 
  22001.8897   22017.0077   21824.8876  0.000045451 
  21925.0961   22013.768    21822.0645  0.00004561 
  21676.2651   22010.6274   21819.2308  0.000046133 
  21679.6655   22007.5844   21816.3865  0.000046126 
  22167.7799   22004.6377   21813.5315  0.000045111 
  22375.5034   22001.7866   21810.6658  0.000044692 
  22646.5785   21998.2102   21807.7894  0.000044157 
  22405.6097   21995.5502   21804.9022  0.000044632 
  22484.4325   21992.9861   21802.0043  0.000044475 
  22124.1631   21990.5193   21799.0956  0.000045199 
  22126.7964   21988.1495   21796.1761  0.000045194 
  22146.5771   21985.8796   21793.2457  0.000045154 
  22111.2645   21983.7115   21790.3045  0.000045226 
  22151.2503   21981.6478   21787.3525  0.000045144 
  22026.6596   21979.6914   21784.3895  0.0000454 
  22262.7902   21977.8465   21781.4157  0.000044918 
  22399.5114   21976.1175   21778.4309  0.000044644 
  22272.5559   21974.5083   21775.4351  0.000044898 
  22053.1937   21973.0246   21772.4284  0.000045345 
  22203.7982   21971.6728   21769.4107  0.000045037 
  22273.9237   21970.2862   21766.382   0.000044896 
  22304.7904   21969.2196   21763.3422  0.000044833 
  22464.6958   21968.3093   21760.2914  0.000044514 
  22143.1081   21967.5624   21757.2295  0.000045161 
  22341.5398   21966.9911   21754.1565  0.00004476 
  22354.749    21966.6073   21751.0724  0.000044733 
  22209.6388   21966.4242   21747.9771  0.000045025 
  22083.6662   21966.4566   21744.8708  0.000045282 
  22504.6906   21966.7215   21741.7532  0.000044435 
  22149.372    21967.5961   21738.6245  0.000045148 
  22480.0482   21968.3848   21735.4845  0.000044484 
  22160.4849   21969.4689   21732.3333  0.000045125 
  22080.1551   21970.874    21729.1709  0.00004529 
  22156.3216   21972.6298   21725.9972  0.000045134 
  22323.2625   21974.7696   21722.8123  0.000044796 
  22148.7727   21977.3308   21719.616   0.000045149 
  22116.887    21980.3587   21716.4085  0.000045214 
  22234.9527   21983.8959   21713.1896  0.000044974 
  22171.2065   21987.9998   21709.9593  0.000045104 
  21966.4497   21992.7326   21706.7177  0.000045524 
  22482.8417   21998.1657   21703.4647  0.000044478 
  22045.8616   22004.3817   21700.2003  0.00004536 
  22105.0508   22011.4797   21696.9245  0.000045239 
  22532.1121   22019.5598   21693.6373  0.000044381 
  22091.3258   22028.7537   21690.3386  0.000045267 
  22522.6848   22039.2096   21687.0284  0.0000444 
  22363.5573   22049.3484   21683.7068  0.000044716 
  22201.8949   22062.8857   21680.3737  0.000045041 
  22441.0017   22078.3098   21677.029   0.000044561 
  22684.6728   22095.9258   21673.6729  0.000044083 
  22542.7211   22116.074    21670.3052  0.00004436 
  22533.1086   22139.2079   21666.9259  0.000044379 
  22362.7464   22165.8856   21663.5351  0.000044717 
  22518.3835   22196.8187   21660.1327  0.000044408 
  22478.9422   22232.9262   21656.7187  0.000044486 
  22744.599    22275.4276   21653.2931  0.000043966 
  23037.0025   22325.8406   21649.8558  0.000043408 
  23062.2363   22386.209    21646.4069  0.000043361 
  23381.0969   22459.1268   21642.9464  0.00004277 
  23281.6628   22547.8539   21639.4742  0.000042952 
  23155.222    22656.3875   21635.9903  0.000043187 
  23457.7447   22789.4777   21632.4947  0.00004263 
  24010.9369   22952.6498   21628.9874  0.000041648 
  24185.2262   23151.6961   21625.4684  0.000041348 
  24578.9097   23392.7925   21621.9377  0.000040685 
  24906.4861   23681.5671   21618.3952  0.00004015 
  26180.5761   24022.0382   21614.8409  0.000038196 
  27188.1535   24414.5707   21611.2749  0.000036781 
  28103.8102   24852.3719   21607.6971  0.000035582 
  28421.8513   25316.4242   21604.1075  0.000035184 
  28994.5132   25768.6419   21600.5061  0.000034489 
  30335.0144   26151.1762   21596.8929  0.000032965 
  29523.8119   26395.1348   21593.2679  0.000033871 
  29388.7761   26445.6725   21589.631   0.000034027 
  29868.8734   26289.8095   21585.9823  0.00003348 
  29030.4327   25963.7309   21582.3217  0.000034447 
  28428.5672   25533.3715   21578.6492  0.000035176 
  27484.0192   25064.3683   21574.9649  0.000036385 
  26809.9739   24604.9654   21571.2687  0.0000373 
  25891.1196   24183.0498   21567.5605  0.000038623 
  25106.2377   23811.2568   21563.8405  0.000039831 
  24464.7296   23491.6919   21560.1085  0.000040875 
  23962.7649   23222.038    21556.3646  0.000041731 
  23885.5235   22997.55     21552.6088  0.000041866 
  23323.215    22812.1224   21548.841   0.000042876 
  22701.6333   22659.672    21545.0612  0.00004405 
  22856.1429   22534.4734   21541.2695  0.000043752 
  23034.1306   22431.4158   21537.4658  0.000043414 
  22563.5065   22346.0855   21533.6502  0.000044319 
  22734.323    22274.9351   21529.8225  0.000043986 
  22063.0746   22215.0039   21525.9828  0.000045325 
  22573.7878   22163.995    21522.1311  0.000044299 
  22598.5643   22120.1289   21518.2674  0.000044251 
  22476.3134   22082.0398   21514.3917  0.000044491 
  22097.0203   22048.6812   21510.5039  0.000045255 
  22279.4142   22018.8766   21506.6041  0.000044884 
  22341.8902   21992.741    21502.6922  0.000044759 
  22224.5821   21969.4072   21498.7683  0.000044995 
  21465.307    21948.4784   21494.8323  0.000046587 
  21698.8809   21929.6328   21490.8843  0.000046085 
  21948.2559   21912.6049   21486.9242  0.000045562 
  21203.4542   21897.1678   21482.952   0.000047162 
  22056.7164   21883.1487   21478.9677  0.000045338 
  21917.3305   21870.3847   21474.9713  0.000045626 
  22067.8635   21858.742    21470.9628  0.000045315 
  22018.7036   21848.1066   21466.9422  0.000045416 
  21915.7574   21838.3818   21462.9094  0.000045629 
  22063.1258   21829.4848   21458.8646  0.000045324 
  22201.1866   21821.34     21454.8077  0.000045043 
  22323.9358   21813.8944   21450.7386  0.000044795 
  22125.131    21807.0903   21446.6573  0.000045197 
  22236.915    21800.8839   21442.564   0.00004497 
  22056.9921   21795.2359   21438.4585  0.000045337 
  22263.9814   21790.1138   21434.3408  0.000044916 
  21831.0747   21785.491    21430.211   0.000045806 
  22189.0345   21781.3411   21426.069   0.000045067 
  22028.7921   21777.651    21421.9149  0.000045395 
  21854.9194   21774.4023   21417.7486  0.000045756 
  22183.5114   21771.583    21413.5702  0.000045079 
  22171.0402   21769.1849   21409.3795  0.000045104 
  22162.6566   21767.2035   21405.1767  0.000045121 
  22363.0694   21765.6328   21400.9617  0.000044717 
  21996.9411   21764.4768   21396.7346  0.000045461 
  22181.6808   21763.7377   21392.4952  0.000045082 
  22355.6163   21763.4192   21388.2437  0.000044731 
  22441.9259   21763.5296   21383.9799  0.000044559 
  22286.5079   21764.0797   21379.704   0.00004487 
  21901.2246   21765.0856   21375.4159  0.00004566 
  21816.7711   21766.5586   21371.1156  0.000045836 
  22504.8873   21768.5242   21366.8031  0.000044435 
  21825.0871   21771.0021   21362.4783  0.000045819 
  22127.8561   21774.0193   21358.1414  0.000045192 
  22134.9305   21777.6069   21353.7923  0.000045177 
  22233.3221   21781.8004   21349.4309  0.000044978 
  22174.6827   21786.6411   21345.0574  0.000045096 
  22603.4864   21792.1722   21340.6717  0.000044241 
  22309.555    21798.4487   21336.2737  0.000044824 
  21700.4189   21805.5261   21331.8635  0.000046082 
  21776.7578   21813.472    21327.4411  0.000045921 
  22341.6665   21822.3623   21323.0065  0.000044759 
  22368.7034   21832.2876   21318.5597  0.000044705 
  22226.9747   21843.3395   21314.1007  0.00004499 
  22206.707    21855.6388   21309.6295  0.000045031 
  22092.0719   21869.3098   21305.1461  0.000045265 
  22091.0847   21884.5042   21300.6504  0.000045267 
  22035.4527   21901.3958   21296.1426  0.000045381 
  22543.4564   21920.1861   21291.6225  0.000044359 
  22276.8034   21941.1186   21287.0902  0.00004489 
  22171.6334   21964.4594   21282.5457  0.000045103 
  22411.6052   21990.5503   21277.989   0.00004462 
  22614.1711   22019.7811   21273.4201  0.00004422 
  22676.1193   22052.6407   21268.839   0.000044099 
  22345.4165   22089.7316   21264.2457  0.000044752 
  21980.5253   22131.8323   21259.6402  0.000045495 
  22170.6175   22179.899    21255.0225  0.000045105 
  22335.0029   22235.2396   21250.3926  0.000044773 
  22410.0053   22299.5365   21245.7505  0.000044623 
  22994.3996   22375.0391   21241.0962  0.000043489 
  22382.3277   22464.6742   21236.4297  0.000044678 
  22287.6883   22572.1956   21231.751   0.000044868 
  22933.9201   22702.3452   21227.0602  0.000043604 
  23119.228    22860.6671   21222.3571  0.000043254 
  23199.057    23053.7217   21217.6419  0.000043105 
  23313.4566   23288.573    21212.9145  0.000042894 
  23604.3729   23572.3995   21208.175   0.000042365 
  23856.1982   23911.5301   21203.4232  0.000041918 
  24214.1663   24309.8476   21198.6593  0.000041298 
  24679.2397   24766.0582   21193.8833  0.00004052 
  24738.5679   25267.8767   21189.095   0.000040423 
  24915.1241   25786.0821   21184.2947  0.000040136 
  25216.219    26267.5815   21179.4821  0.000039657 
  25802.6642   26639.6825   21174.6575  0.000038756 
  25399.9545   26833.6672   21169.8206  0.00003937 
  25592.4951   26821.4769   21164.9717  0.000039074 
  25617.7206   26632.5078   21160.1106  0.000039035 
  25246.4094   26337.0516   21155.2374  0.00003961 
  25233.5286   26007.9096   21150.3521  0.00003963 
  24722.1486   25697.6537   21145.4547  0.00004045 
  24618.0414   25434.5796   21140.5451  0.000040621 
  24139.6423   25228.7689   21135.6235  0.000041426 
  24259.6087   25078.875    21130.6897  0.000041221 
  24335.5589   24977.5495   21125.7439  0.000041092 
  23858.9196   24913.5935   21120.7859  0.000041913 
  23911.6317   24874.1903   21115.8159  0.000041821 
  23749.5372   24846.4234   21110.8338  0.000042106 
  23712.525    24818.2178   21105.8397  0.000042172 
  23703.4682   24779.4608   21100.8334  0.000042188 
  23613.9973   24722.8974   21095.8152  0.000042348 
  23731.6204   24644.3195   21090.7848  0.000042138 
  23307.0479   24542.8178   21085.7425  0.000042905 
  23319.3974   24420.1893   21080.6881  0.000042883 
  23415.0457   24280.2965   21075.6216  0.000042708 
  23148.599    24128.1962   21070.5432  0.000043199 
  23264.9784   23969.2745   21065.4527  0.000042983 
  23105.0956   23808.6324   21060.3503  0.00004328 
  22660.7597   23650.5182   21055.2358  0.000044129 
  22912.7115   23498.3987   21050.1094  0.000043644 
  23068.6507   23354.5598   21044.9709  0.000043349 
  22986.5202   23220.5232   21039.8205  0.000043504 
  22687.3568   23097.048    21034.6582  0.000044077 
  22363.1713   22984.3872   21029.4839  0.000044716 
  22797.7969   22882.3615   21024.2976  0.000043864 
  22898.9267   22790.6608   21019.0994  0.00004367 
  22234.3967   22708.7187   21013.8893  0.000044975 
  22302.3841   22635.9022   21008.6672  0.000044838 
  22372.1942   22571.5963   21003.4332  0.000044698 
  22214.4148   22515.1603   20998.1874  0.000045016 
  22129.7761   22465.9999   20992.9296  0.000045188 
  22073.6846   22423.5369   20987.66    0.000045303 
  21794.3306   22387.313    20982.3785  0.000045883 
  21915.0115   22356.8319   20977.0851  0.000045631 
  21787.5717   22331.7118   20971.7799  0.000045898 
  22065.8033   22311.6016   20966.4628  0.000045319 
  22097.7517   22296.2042   20961.1339  0.000045253 
  21973.4367   22285.2753   20955.7931  0.000045509 
  21772.6344   22278.6015   20950.4406  0.000045929 
  22092.2889   22276.059    20945.0763  0.000045265 
  22016.0582   22277.4907   20939.7001  0.000045421 
  21560.4942   22282.8413   20934.3122  0.000046381 
  21914.7291   22292.0628   20928.9126  0.000045631 
  21992.0594   22305.1618   20923.5011  0.000045471 
  21742.9836   22322.1709   20918.0779  0.000045992 
  21886.4009   22343.3032   20912.643   0.00004569 
  22058.6587   22368.423    20907.1964  0.000045334 
  21739.7499   22397.809    20901.7381  0.000045999 
  21882.631    22431.6632   20896.268   0.000045698 
  21890.4453   22470.2292   20890.7863  0.000045682 
  21870.5652   22513.804    20885.2929  0.000045724 
  21722.0703   22562.7323   20879.7878  0.000046036 
  22181.3256   22617.4654   20874.2711  0.000045083 
  21964.6513   22678.4098   20868.7427  0.000045528 
  21927.7321   22746.1517   20863.2028  0.000045604 
  21796.3091   22821.3312   20857.6512  0.000045879 
  21874.6943   22904.6894   20852.088   0.000045715 
  21850.728    22997.0814   20846.5132  0.000045765 
  22134.1954   23099.505    20840.9268  0.000045179 
  21992.731    23213.1722   20835.3289  0.00004547 
  22102.6757   23339.4027   20829.7195  0.000045243 
  21934.2312   23479.6236   20824.0985  0.000045591 
  22145.7029   23635.77     20818.4659  0.000045155 
  22213.8266   23810.0129   20812.8219  0.000045017 
  22077.9848   24004.24     20807.1664  0.000045294 
  22241.262    24223.0551   20801.4994  0.000044961 
  22321.963    24469.3145   20795.821   0.000044799 
  22299.1812   24747.7661   20790.1311  0.000044845 
  22420.6602   25064.1765   20784.4297  0.000044602 
  22843.0464   25425.8499   20778.717   0.000043777 
  22893.9005   25842.0843   20772.9928  0.00004368 
  23098.5971   26324.7927   20767.2573  0.000043293 
  23374.364    26889.5399   20761.5103  0.000042782 
  23666.6761   27555.246    20755.752   0.000042254 
  24043.9995   28346.6813   20749.9824  0.00004159 
  24686.7984   29294.2174   20744.2014  0.000040507 
  25606.6442   30434.6645   20738.4091  0.000039052 
  27453.4527   31811.4602   20732.6055  0.000036425 
  29088.7672   33475.1457   20726.7907  0.000034378 
  31271.1057   35478.7608   20720.9645  0.000031978 
  34292.5451   37880.0308   20715.1271  0.000029161 
  38243.9251   40733.6517   20709.2785  0.000026148 
  43659.5893   44084.3433   20703.4186  0.000022904 
  48454.5467   47948.9575   20697.5476  0.000020638 
  54029.1028   52294.919    20691.6653  0.000018509 
  59439.1145   56999.1523   20685.7719  0.000016824 
  64618.9447   61787.5435   20679.8673  0.000015475 
  68148.8549   66208.3294   20673.9516  0.000014674 
  69245.0304   69647.6088   20668.0247  0.000014441 
  68691.6483   71477.8125   20662.0868  0.000014558 
  66518.3349   71305.5938   20656.1378  0.000015033 
  63035.7363   69167.0533   20650.1776  0.000015864 
  58570.5575   65512.8414   20644.2065  0.000017073 
  53648.7146   60983.1107   20638.2243  0.00001864 
  47330.4586   56172.1476   20632.2311  0.000021128 
  42227.5045   51499.6672   20626.2268  0.000023681 
  38010.8736   47215.2747   20620.2116  0.000026308 
  34649.7339   43422.6296   20614.1854  0.00002886 
  31685.2828   40142.9148   20608.1483  0.00003156 
  29258.7338   37355.3842   20602.1003  0.000034178 
  27681.4204   35011.8179   20596.0413  0.000036125 
  26326.6822   33056.7091   20589.9714  0.000037984 
  25192.3978   31433.2032   20583.8907  0.000039695 
  24857.8681   30087.8976   20577.7991  0.000040229 
  24018.892    28971.0062   20571.6966  0.000041634 
  23505.7058   28040.2943   20565.5834  0.000042543 
  23286.2319   27260.8994   20559.4593  0.000042944 
  22790.3707   26602.9668   20553.3245  0.000043878 
  22979.049    26042.8675   20547.1788  0.000043518 
  22598.1383   25561.8911   20541.0225  0.000044251 
  22541.7584   25145.3762   20534.8554  0.000044362 
  22211.9947   24781.7309   20528.6776  0.000045021 
  22241.8057   24462.3793   20522.4891  0.00004496 
  21870.3721   24180.1226   20516.29    0.000045724 
  22184.256    23929.4103   20510.0802  0.000045077 
  21975.771    23705.7809   20503.8598  0.000045505 
  21804.7728   23505.608    20497.6287  0.000045862 
  21766.5153   23325.907    20491.3871  0.000045942 
  21566.2563   23164.1223   20485.1349  0.000046369 
  21551.5883   23018.334    20478.8722  0.0000464 
  21652.4404   22886.6947   20472.5989  0.000046184 
  21889.1966   22767.7214   20466.3151  0.000045685 
  21552.7567   22660.1512   20460.0208  0.000046398 
  21378.3141   22562.9082   20453.7161  0.000046776 
  21570.0757   22475.0384   20447.4009  0.000046361 
  21792.2613   22395.8678   20441.0753  0.000045888 
  21752.8702   22324.6866   20434.7393  0.000045971 
  21777.0439   22260.9624   20428.3929  0.00004592 
  21634.9977   22204.2553   20422.0361  0.000046221 
  21319.2054   22154.2159   20415.669   0.000046906 
  21311.9776   22110.5795   20409.2916  0.000046922 
  21418.4553   22073.1378   20402.9039  0.000046689 
  21618.2761   22041.8544   20396.5058  0.000046257 
  21514.0753   22016.6543   20390.0976  0.000046481 
  21707.3504   21997.6117   20383.6791  0.000046067 
  21465.9169   21984.8789   20377.2504  0.000046585 
  21371.3401   21978.7075   20370.8115  0.000046792 
  21516.0478   21979.4449   20364.3624  0.000046477 
  21698.2494   21987.6228   20357.9032  0.000046087 
  21697.8642   22003.9069   20351.4338  0.000046087 
  21913.0978   22029.1007   20344.9544  0.000045635 
  22090.1182   22064.3433   20338.4648  0.000045269 
  21846.9362   22111.0905   20331.9652  0.000045773 
  21738.6773   22171.2594   20325.4556  0.000046001 
  22424.8711   22247.3834   20318.9359  0.000044593 
  22210.3855   22342.9442   20312.4063  0.000045024 
  22664.0846   22462.3343   20305.8667  0.000044123 
  22420.2125   22611.5916   20299.3171  0.000044603 
  22992.6224   22798.5128   20292.7577  0.000043492 
  23263.8104   23033.0384   20286.1883  0.000042985 
  23665.9588   23327.4821   20279.609   0.000042255 
  24325.4346   23696.574    20273.0199  0.000041109 
  24755.5359   24157.4967   20266.421   0.000040395 
  25954.1038   24728.2237   20259.8123  0.00003853 
  26334.2685   25427.6728   20253.1937  0.000037973 
  28406.6238   26272.6178   20246.5654  0.000035203 
  29240.5072   27273.9603   20239.9274  0.000034199 
  30672.0194   28429.651    20233.2797  0.000032603 
  31625.3254   29713.2378   20226.6222  0.00003162 
  33228.7055   31053.4664   20219.9552  0.000030094 
  33508.4617   32320.0708   20213.2784  0.000029843 
  34155.7962   33321.4928   20206.5921  0.000029278 
  34390.9049   33850.1553   20199.8961  0.000029077 
  34310.0043   33772.2405   20193.1906  0.000029146 
  33022.2414   33103.5439   20186.4756  0.000030283 
  32100.8594   31999.2737   20179.751   0.000031152 
  30549.0007   30671.0367   20173.0169  0.000032734 
  29258.9655   29299.8537   20166.2734  0.000034178 
  28198.7823   28003.7007   20159.5204  0.000035463 
  26979.3274   26842.5683   20152.758   0.000037065 
  25955.2191   25837.3788   20145.9862  0.000038528 
  24706.5434   24986.843    20139.205   0.000040475 
  24928.115    24278.1235   20132.4145  0.000040115 
  24120.6914   23694.4283   20125.6146  0.000041458 
  24010.6932   23216.5432   20118.8055  0.000041648 
  23293.7049   22826.1928   20111.9871  0.00004293 
  23085.1045   22506.7872   20105.1594  0.000043318 
  22911.4344   22243.9822   20098.3225  0.000043646 
  22523.1889   22025.7795   20091.4765  0.000044399 
  22601.4974   21842.7913   20084.6212  0.000044245 
  22025.4357   21687.4106   20077.7568  0.000045402 
  22043.757    21553.8769   20070.8833  0.000045364 
  21754.9628   21437.8147   20064.0007  0.000045967 
  21820.8019   21335.9103   20057.109   0.000045828 
  21406.5328   21245.6401   20050.2083  0.000046715 
  21551.0862   21165.0362   20043.2986  0.000046401 
  21573.6029   21092.6445   20036.3799  0.000046353 
  21081.4937   21027.2223   20029.4522  0.000047435 
  20969.1236   20967.7921   20022.5156  0.000047689 
  21228.182    20913.5518   20015.5701  0.000047107 
  21036.3732   20863.8318   20008.6157  0.000047537 
  20966.6829   20818.0596   20001.6524  0.000047695 
  20764.9793   20775.7923   19994.6804  0.000048158 
  20903.5043   20736.6084   19987.6995  0.000047839 
  20639.842    20700.1605   19980.7098  0.00004845 
  20604.2075   20666.1514   19973.7114  0.000048534 
  20713.7255   20634.3232   19966.7042  0.000048277 
  20960.1439   20604.4514   19959.6884  0.00004771 
  20999.7525   20576.3357   19952.6639  0.00004762 
  20532.1846   20549.8231   19945.6307  0.000048704 
  20958.7003   20524.7552   19938.5889  0.000047713 
  20632.4967   20501.0008   19931.5386  0.000048467 
  20717.4477   20478.4452   19924.4797  0.000048268 
  20702.8995   20456.9854   19917.4122  0.000048302 
  20611.3643   20436.5284   19910.3363  0.000048517 
  20636.5617   20417.0045   19903.2518  0.000048458 
  20436.2455   20398.3371   19896.1589  0.000048933 
  20243.7123   20380.463    19889.0576  0.000049398 
  20681.2926   20363.3255   19881.9479  0.000048353 
  20580.3229   20346.8747   19874.8298  0.00004859 
  20653.9629   20331.0651   19867.7034  0.000048417 
  20528.1038   20315.8552   19860.5687  0.000048714 
  20582.9856   20301.2161   19853.4256  0.000048584 
  20565.9225   20287.112    19846.2744  0.000048624 
  20424.059    20273.5141   19839.1149  0.000048962 
  20740.5761   20260.3981   19831.9471  0.000048215 
  20246.6053   20247.7417   19824.7713  0.000049391 
  20315.5911   20235.5246   19817.5872  0.000049223 
  20491.6075   20223.7294   19810.3951  0.0000488 
  20473.1183   20212.3459   19803.1949  0.000048845 
  20173.6071   20201.3584   19795.9866  0.00004957 
  20012.6428   20190.7561   19788.7703  0.000049968 
  19974.5659   20180.5702   19781.5459  0.000050064 
  20035.924    20170.7148   19774.3136  0.00004991 
  20245.6574   20161.2242   19767.0734  0.000049393 
  20588.356    20152.098    19759.8252  0.000048571 
  20531.0602   20143.3349   19752.5692  0.000048707 
  20283.0247   20134.9323   19745.3053  0.000049302 
  20306.205    20126.894    19738.0335  0.000049246 
  20021.7058   20119.2236   19730.754   0.000049946 
  20371.343    20111.929    19723.4667  0.000049089 
  20468.76     20105.0161   19716.1716  0.000048855 
  20413.951    20098.4992   19708.8689  0.000048986 
  20129.6604   20092.3886   19701.5584  0.000049678 
  20546.7692   20086.6987   19694.2403  0.000048669 
  20526.253    20081.4485   19686.9146  0.000048718 
  20662.6058   20076.659    19679.5813  0.000048397 
  20578.9551   20072.3545   19672.2404  0.000048593 
  20521.8995   20068.5652   19664.8919  0.000048728 
  20450.6266   20065.3263   19657.536   0.000048898 
  20210.8823   20062.6691   19650.1725  0.000049478 
  20645.4646   20060.6403   19642.8017  0.000048437 
  20568.1195   20059.2902   19635.4234  0.000048619 
  20499.2348   20058.6763   19628.0377  0.000048782 
  20390.7293   20058.865    19620.6446  0.000049042 
  20497.3676   20059.9377   19613.2443  0.000048787 
  20451.2193   20061.978    19605.8366  0.000048897 
  20690.2065   20065.0868   19598.4216  0.000048332 
  20816.2959   20069.3837   19590.9994  0.000048039 
  20768.9554   20075.0037   19583.57    0.000048149 
  20551.4427   20082.1014   19576.1335  0.000048658 
  20643.3647   20090.855    19568.6897  0.000048442 
  20740.3452   20101.4724   19561.2389  0.000048215 
  21190.7268   20114.1712   19553.7809  0.00004719 
  20578.294    20129.2092   19546.3159  0.000048595 
  20995.4622   20146.8758   19538.8439  0.000047629 
  21143.996    20167.4885   19531.3649  0.000047295 
  20907.4896   20191.3945   19523.8789  0.00004783 
  21371.8589   20218.9831   19516.3859  0.000046791 
  21479.5034   20250.6318   19508.8861  0.000046556 
  21369.3513   20286.7514   19501.3793  0.000046796 
  21306.6118   20327.7508   19493.8658  0.000046934 
  21485.085    20374.0003   19486.3454  0.000046544 
  21538.4057   20425.7971   19478.8182  0.000046429 
  21820.1181   20483.2958   19471.2843  0.000045829 
  21437.0319   20546.456    19463.7436  0.000046648 
  21967.1691   20614.8223   19456.1963  0.000045522 
  22093.3135   20687.51     19448.6422  0.000045263 
  22025.8152   20763.0047   19441.0816  0.000045401 
  22099.8354   20839.0414   19433.5144  0.000045249 
  21998.7967   20912.5934   19425.9405  0.000045457 
  21954.6765   20980.0409   19418.3602  0.000045548 
  21895.7813   21037.6048   19410.7733  0.000045671 
  22326.2741   21081.8807   19403.18    0.00004479 
  22159.467    21110.7722   19395.5802  0.000045127 
  22227.0141   21123.9635   19387.974   0.00004499 
  22470.3701   21123.1567   19380.3614  0.000044503 
  22458.0985   21111.7773   19372.7425  0.000044527 
  22083.1816   21094.3051   19365.1172  0.000045283 
  22170.0527   21075.6427   19357.4857  0.000045106 
  22094.1552   21060.2675   19349.8479  0.000045261 
  22136.8167   21052.1068   19342.2038  0.000045174 
  21802.7355   21054.3329   19334.5536  0.000045866 
  21874.6299   21069.4379   19326.8972  0.000045715 
  21735.8054   21099.3885   19319.2347  0.000046007 
  22034.094    21145.7975   19311.5661  0.000045384 
  21934.289    21209.9465   19303.8914  0.000045591 
  21984.5477   21293.0004   19296.2107  0.000045486 
  21879.0426   21395.9332   19288.5239  0.000045706 
  21885.0752   21519.4788   19280.8312  0.000045693 
  22004.1952   21663.9571   19273.1326  0.000045446 
  21937.921    21828.9622   19265.428   0.000045583 
  21885.8382   22013.0431   19257.7175  0.000045692 
  22574.3701   22212.5697   19250.0012  0.000044298 
  22493.754    22421.6697   19242.2791  0.000044457 
  22674.624    22631.0133   19234.5512  0.000044102 
  22760.5947   22827.7413   19226.8176  0.000043936 
  22654.9947   22995.9303   19219.0782  0.00004414 
  22809.9986   23118.425    19211.3332  0.00004384 
  22839.9872   23179.9846   19203.5825  0.000043783 
  22610.763    23170.693    19195.8261  0.000044227 
  22668.8884   23088.9071   19188.0642  0.000044113 
  22292.2336   22941.5294   19180.2967  0.000044859 
  22411.0628   22742.1198   19172.5237  0.000044621 
  22355.0399   22507.4583   19164.7452  0.000044733 
  22140.3212   22254.032    19156.9612  0.000045166 
  21816.8178   21996.1183   19149.1718  0.000045836 
  21534.183    21744.0969   19141.377   0.000046438 
  21495.4678   21504.9234   19133.5768  0.000046521 
  21082.0945   21282.6047   19125.7713  0.000047434 
  21057.6876   21078.9673   19117.9605  0.000047489 
  21072.5637   20894.3887   19110.1444  0.000047455 
  20818.0528   20728.108    19102.3231  0.000048035 
  20942.1325   20579.177    19094.4966  0.000047751 
  20560.5798   20446.1067   19086.6649  0.000048637 
  20602.4013   20327.3843   19078.828   0.000048538 
  20396.4497   20221.5027   19070.9861  0.000049028 
  20432.0668   20127.017    19063.1391  0.000048943 
  20055.6831   20042.5486   19055.287   0.000049861 
  20113.1595   19966.9411   19047.4299  0.000049719 
  20208.958    19899.0504   19039.5678  0.000049483 
  19937.9779   19837.8929   19031.7008  0.000050156 
  20044.8848   19782.6016   19023.8289  0.000049888 
  19815.2594   19732.4206   19015.9521  0.000050466 
  19786.8444   19686.6927   19008.0705  0.000050539 
  19583.3417   19644.8389   19000.184   0.000051064 
  20083.5166   19606.4043   18992.2927  0.000049792 
  19852.9351   19570.9579   18984.3967  0.00005037 
  19940.4391   19538.176    18976.496   0.000050149 
  20013.3135   19507.6989   18968.5906  0.000049967 
  19832.9991   19479.299    18960.6805  0.000050421 
  19786.8145   19452.7581   18952.7659  0.000050539 
  19680.9009   19427.8837   18944.8466  0.000050811 
  19759.2198   19404.5322   18936.9228  0.000050609 
  19739.2253   19382.5596   18928.9944  0.000050661 
  19619.2785   19361.8508   18921.0616  0.00005097 
  19559.1243   19342.306    18913.1243  0.000051127 
  19402.0271   19323.8416   18905.1826  0.000051541 
  19627.7403   19306.3826   18897.2365  0.000050948 
  19586.8659   19289.8797   18889.286   0.000051055 
  19238.3799   19274.2796   18881.3312  0.000051979 
  19602.9778   19259.5444   18873.3722  0.000051013 
  19686.1346   19245.6468   18865.4088  0.000050797 
  19748.1791   19232.566    18857.4413  0.000050638 
  19392.7111   19220.2931   18849.4695  0.000051566 
  19478.1169   19208.8266   18841.4936  0.00005134 
  19313.6793   19198.1834   18833.5135  0.000051777 
  19286.817    19188.3833   18825.5294  0.000051849 
  19540.3811   19179.4622   18817.5412  0.000051176 
  19425.2242   19171.4749   18809.5489  0.000051479 
  19260.1373   19164.487    18801.5527  0.000051921 
  19345.1176   19158.5927   18793.5525  0.000051693 
  19602.4866   19153.9225   18785.5484  0.000051014 
  19411.4786   19150.6398   18777.5404  0.000051516 
  19244.359    19148.9648   18769.5285  0.000051963 
  19403.0833   19149.1963   18761.5128  0.000051538 
  19471.9659   19151.7101   18753.4933  0.000051356 
  19294.0463   19157.0208   18745.47    0.000051829 
  19461.7085   19165.7888   18737.443   0.000051383 
  19444.7225   19178.8596   18729.4122  0.000051428 
  19617.2057   19197.2795   18721.3779  0.000050976 
  19484.8648   19222.313    18713.3399  0.000051322 
  19383.5046   19255.4562   18705.2982  0.00005159 
  19687.4422   19298.3132   18697.2531  0.000050794 
  19656.2602   19352.6408   18689.2044  0.000050874 
  19578.3623   19420.1362   18681.1521  0.000051077 
  19519.8916   19502.1996   18673.0965  0.00005123 
  19899.3608   19599.4994   18665.0373  0.000050253 
  20059.7569   19711.2555   18656.9748  0.000049851 
  20292.6278   19833.7406   18648.9089  0.000049279 
  20513.1      19958.9545   18640.8397  0.000048749 
  20720.8651   20073.0476   18632.7672  0.000048261 
  20391.2674   20157.1963   18624.6914  0.000049041 
  20727.8317   20192.5976   18616.6123  0.000048244 
  20668.9428   20168.7086   18608.5301  0.000048382 
  20529.332    20088.9715   18600.4447  0.000048711 
  20253.0282   19968.9843   18592.3562  0.000049375 
  20235.8914   19828.4429   18584.2645  0.000049417 
  19639.571    19684.123    18576.1698  0.000050918 
  19740.0315   19547.0124   18568.072   0.000050658 
  19685.1572   19422.8162   18559.9713  0.0000508 
  19456.3118   19313.6244   18551.8675  0.000051397 
  19410.7584   19219.3887   18543.7609  0.000051518 
  19312.1465   19139.0901   18535.6513  0.000051781 
  19024.9588   19071.0986   18527.5388  0.000052563 
  18927.4365   19013.6585   18519.4236  0.000052833 
  19348.5031   18965.0571   18511.3055  0.000051684 
  18876.7107   18923.7149   18503.1846  0.000052975 
  18952.3232   18888.234    18495.061   0.000052764 
  19083.5597   18857.552    18486.9347  0.000052401 
  18803.9798   18830.5276   18478.8057  0.00005318 
  18904.2052   18806.4793   18470.674   0.000052898 
  19050.9181   18784.8093   18462.5398  0.000052491 
  19039.2179   18765.0552   18454.403   0.000052523 
  19070.2803   18746.8628   18446.2636  0.000052438 
  19182.4687   18729.9559   18438.1217  0.000052131 
  19146.3444   18714.1326   18429.9774  0.000052229 
  18952.0618   18699.2225   18421.8306  0.000052765 
  18948.4701   18685.0955   18413.6814  0.000052775 
  18788.6691   18671.6454   18405.5298  0.000053224 
  18844.2272   18657.9889   18397.3759  0.000053067 
  18886.3111   18645.647    18389.2197  0.000052948 
  18568.2333   18633.7652   18381.0612  0.000053855 
  19186.8224   18622.2896   18372.9004  0.000052119 
  18920.4783   18611.1768   18364.7375  0.000052853 
  18812.2469   18600.3901   18356.5723  0.000053157 
  18411.229    18589.8972   18348.405   0.000054315 
  18568.8579   18579.6704   18340.2356  0.000053854 
  18616.63     18569.6848   18332.0642  0.000053715 
  18932.7399   18559.922    18323.8906  0.000052819 
  18815.0678   18550.3617   18315.7151  0.000053149 
  18643.3217   18540.9891   18307.5375  0.000053639 
  18772.2889   18531.79     18299.3581  0.00005327 
  18984.7917   18522.7522   18291.1767  0.000052674 
  18860.1201   18513.8644   18282.9934  0.000053022 
  18800.6145   18504.6535   18274.8083  0.00005319 
  19066.0247   18496.0411   18266.6213  0.000052449 
  18641.1227   18487.5544   18258.4326  0.000053645 
  19096.8936   18479.1873   18250.2421  0.000052365 
  18641.319    18470.9339   18242.0499  0.000053644 
  18717.597    18462.7894   18233.856   0.000053426 
  18646.007    18454.7492   18225.6605  0.000053631 
  19006.8949   18446.8108   18217.4633  0.000052612 
  18779.7342   18439.7112   18209.2646  0.000053249 
  18711.1827   18431.9656   18201.0643  0.000053444 
  18373.5924   18424.3125   18192.8625  0.000054426 
  18815.1987   18416.7498   18184.6591  0.000053149 
  18818.9899   18409.276    18176.4544  0.000053138 
  18542.209    18401.889    18168.2482  0.000053931 
  18576.6837   18394.5894   18160.0406  0.000053831 
  18737.1245   18387.3744   18151.8316  0.00005337 
  18545.9221   18380.2445   18143.6213  0.00005392 
  18513.8965   18373.1993   18135.4098  0.000054013 
  18571.2056   18366.2386   18127.1969  0.000053847 
  18417.6159   18359.3625   18118.9829  0.000054296 
  18412.137    18352.5725   18110.7676  0.000054312 
  18525.1014   18345.8673   18102.5512  0.000053981 
  18760.4012   18339.2485   18094.3336  0.000053304 
  18594.3599   18332.7171   18086.115   0.00005378 
  18793.3344   18326.2744   18077.8953  0.00005321 
  18410.343    18319.9215   18069.6745  0.000054317 
  18648.1157   18313.6601   18061.4527  0.000053625 
  18835.3038   18307.493    18053.23    0.000053092 
  18635.1658   18301.4199   18045.0063  0.000053662 
  18271.709    18295.4442   18036.7818  0.000054729 
  18452.4134   18289.568    18028.5563  0.000054193 
  18587.3796   18283.794    18020.3301  0.0000538 
  18539.3782   18278.1426   18012.103   0.000053939 
  18396.5661   18272.5827   18003.8751  0.000054358 
  18529.489    18267.1402   17995.6465  0.000053968 
  18525.5685   18261.8044   17987.4172  0.000053979 
  18428.9157   18256.5868   17979.1872  0.000054263 
  18264.9862   18251.4914   17970.9565  0.00005475 
  18422.7198   18246.5222   17962.7252  0.000054281 
  18490.5818   18241.684    17954.4934  0.000054082 
  18300.095    18236.9828   17946.261   0.000054645 
  18506.9181   18232.4207   17938.0281  0.000054034 
  18415.7949   18228.0046   17929.7947  0.000054301 
  18708.8552   18223.7406   17921.5608  0.000053451 
  18318.8127   18219.6347   17913.3265  0.000054589 
  18328.8574   18215.6936   17905.0919  0.000054559 
  18415.4421   18211.9239   17896.8568  0.000054302 
  18436.76     18208.3354   17888.6215  0.000054239 
  18743.8132   18204.932    17880.3858  0.000053351 
  18299.851    18201.7241   17872.1499  0.000054645 
  18362.6153   18198.7207   17863.9138  0.000054458 
  18316.4094   18195.9316   17855.6774  0.000054596 
  18041.0016   18193.367    17847.4409  0.000055429 
  17940.1439   18191.0402   17839.2043  0.000055741 
  18051.7667   18188.9579   17830.9675  0.000055396 
  18266.0995   18187.1352   17822.7307  0.000054746 
  18665.1923   18185.5856   17814.4938  0.000053576 
  18267.944    18184.3231   17806.2569  0.000054741 
  18357.4129   18183.3637   17798.0201  0.000054474 
  18318.2429   18182.7229   17789.7833  0.00005459 
  18483.1248   18182.4222   17781.5466  0.000054103 
  18520.9503   18182.4739   17773.31    0.000053993 
  18505.6842   18182.9017   17765.0735  0.000054037 
  18491.2134   18183.7273   17756.8372  0.00005408 
  18546.349    18184.9747   17748.6012  0.000053919 
  18590.8737   18186.6696   17740.3654  0.00005379 
  18301.1365   18188.8434   17732.1298  0.000054641 
  18319.7866   18191.5174   17723.8946  0.000054586 
  18184.3541   18194.8768   17715.6597  0.000054992 
  18355.535    18198.6601   17707.4251  0.000054479 
  18536.3836   18203.0539   17699.191   0.000053948 
  18622.0016   18208.1004   17690.9573  0.0000537 
  18449.2942   18213.8444   17682.7241  0.000054203 
  18494.8105   18220.3431   17674.4913  0.000054069 
  18517.1093   18227.6395   17666.2591  0.000054004 
  18494.2408   18235.8011   17658.0274  0.000054071 
  18345.1107   18244.8971   17649.7963  0.00005451 
  18434.7272   18255.0056   17641.5658  0.000054245 
  18460.4374   18266.2175   17633.336   0.00005417 
  19032.8023   18278.6449   17625.1069  0.000052541 
  18882.6036   18292.3975   17616.8784  0.000052959 
  18914.5624   18307.6332   17608.6507  0.000052869 
  18732.5999   18324.5347   17600.4238  0.000053383 
  19279.1048   18343.3207   17592.1977  0.00005187 
  19431.519    18364.2495   17583.9724  0.000051463 
  19506.5232   18387.617    17575.748   0.000051265 
  19968.9167   18413.7578   17567.5244  0.000050078 
  20214.7377   18442.983    17559.3018  0.000049469 
  20036.6601   18475.6135   17551.0802  0.000049909 
  20458.02     18511.8896   17542.8595  0.000048881 
  20794.2538   18551.8777   17534.6398  0.00004809 
  21420.1298   18595.3093   17526.4212  0.000046685 
  21602.9178   18641.3745   17518.2037  0.00004629 
  21502.9939   18688.7283   17509.9873  0.000046505 
  22084.3384   18735.9037   17501.772   0.000045281 
  21685.805    18782.4945   17493.5578  0.000046113 
  21418.6741   18829.6683   17485.3449  0.000046688 
  21626.3054   18879.6363   17477.1332  0.00004624 
  21140.3973   18934.7578   17468.9228  0.000047303 
  20926.6289   18996.485    17460.7136  0.000047786 
  20436.0795   19066.0558   17452.5058  0.000048933 
  20573.2422   19144.3742   17444.2993  0.000048607 
  19909.8396   19232.1613   17436.0942  0.000050226 
  19901.7175   19330.1094   17427.8905  0.000050247 
  19845.9941   19438.9415   17419.6883  0.000050388 
  19708.9491   19559.4248   17411.4875  0.000050738 
  20018.0724   19692.4778   17403.2882  0.000049955 
  20156.3262   19838.8995   17395.0905  0.000049612 
  19990.6662   19999.7389   17386.8943  0.000050023 
  20056.0314   20176.0192   17378.6996  0.00004986 
  20368.0867   20368.7574   17370.5066  0.000049096 
  20177.5685   20578.9135   17362.3153  0.00004956 
  20432.1822   20807.3751   17354.1256  0.000048942 
  20483.0868   21054.4807   17345.9377  0.000048821 
  20483.0183   21320.4567   17337.7514  0.000048821 
  20366.1527   21604.8419   17329.567   0.000049101 
  20799.9489   21906.3714   17321.3843  0.000048077 
  20889.776    22222.7414   17313.2035  0.00004787 
  20944.2824   22550.4026   17305.0245  0.000047746 
  21255.1623   22884.4243   17296.8474  0.000047047 
  21599.2466   23218.0114   17288.6722  0.000046298 
  21680.0247   23543.3839   17280.4989  0.000046125 
  21750.1737   23851.6308   17272.3276  0.000045977 
  21810.9548   24133.544    17264.1584  0.000045849 
  22216.5041   24380.6088   17255.9911  0.000045012 
  22452.4253   24585.8463   17247.8259  0.000044539 
  22332.4493   24744.8422   17239.6628  0.000044778 
  22609.919    24856.2013   17231.5018  0.000044228 
  22415.9838   24921.0682   17223.343   0.000044611 
  22661.5275   24942.0499   17215.1863  0.000044128 
  22466.6906   24921.4392   17207.0318  0.00004451 
  22442.8672   24859.382    17198.8796  0.000044558 
  22534.0471   24752.1592   17190.7296  0.000044377 
  22509.1564   24593.6186   17182.5819  0.000044426 
  22323.886    24376.5851   17174.4365  0.000044795 
  22432.2647   24097.4883   17166.2935  0.000044579 
  21748.6079   23759.8944   17158.1528  0.00004598 
  21877.1939   23374.9972   17150.0146  0.00004571 
  21478.491    22960.0521   17141.8788  0.000046558 
  21262.0859   22533.4878   17133.7454  0.000047032 
  21112.6837   22114.6852   17125.6145  0.000047365 
  20721.1489   21710.3343   17117.4862  0.00004826 
  20718.4751   21330.9701   17109.3603  0.000048266 
  19878.3464   20980.6409   17101.2371  0.000050306 
  20049.7284   20660.5982   17093.1165  0.000049876 
  19531.0616   20370.4496   17084.9984  0.0000512 
  19443.4214   20108.7478   17076.8831  0.000051431 
  19361.7441   19873.3484   17068.7704  0.000051648 
  19295.8706   19661.9461   17060.6605  0.000051825 
  18936.258    19472.1981   17052.5532  0.000052809 
  18618.1397   19301.8041   17044.4488  0.000053711 
  18548.0564   19148.696    17036.3471  0.000053914 
  18504.2104   19010.844    17028.2483  0.000054042 
  18314.2839   18886.5532   17020.1523  0.000054602 
  18282.8547   18774.2014   17012.0592  0.000054696 
  18000.9878   18672.3898   17003.969   0.000055553 
  18011.5313   18579.894    16995.8818  0.00005552 
  18308.51     18495.6363   16987.7975  0.000054619 
  17973.601    18418.6971   16979.7162  0.000055637 
  18227.9939   18348.3141   16971.6379  0.000054861 
  17943.7358   18283.7812   16963.5626  0.00005573 
  17996.4073   18224.5125   16955.4905  0.000055567 
  17810.2075   18170.0066   16947.4214  0.000056148 
  18116.4854   18119.8345   16939.3554  0.000055198 
  17821.7749   18073.623    16931.2926  0.000056111 
  17577.2868   18031.0592   16923.233   0.000056892 
  17680.7632   17991.8526   16915.1766  0.000056559 
  17801.105    17955.851    16907.1234  0.000056176 
  17674.6055   17922.8248   16899.0735  0.000056578 
  17569.1445   17892.6207   16891.0269  0.000056918 
  17577.7031   17865.1131   16882.9835  0.00005689 
  17523.2478   17840.2236   16874.9436  0.000057067 
  17481.9323   17817.8644   16866.9069  0.000057202 
  17565.1564   17798.0167   16858.8737  0.000056931 
  17533.2881   17780.6684   16850.8439  0.000057034 
  17757.012    17765.8424   16842.8176  0.000056316 
  17452.1969   17753.5938   16834.7947  0.000057299 
  17524.3259   17744.0104   16826.7753  0.000057064 
  17872.7244   17737.2124   16818.7595  0.000055951 
  17615.737    17733.4013   16810.7472  0.000056767 
  17307.7356   17732.7899   16802.7385  0.000057778 
  17486.4001   17735.6685   16794.7334  0.000057187 
  17908.9434   17743.3977   16786.7319  0.000055838 
  17668.8382   17754.4461   16778.7341  0.000056597 
  18058.3948   17770.3831   16770.7399  0.000055376 
  17631.3608   17791.9457   16762.7495  0.000056717 
  17504.3243   17820.0244   16754.7628  0.000057129 
  17846.3722   17855.8248   16746.7799  0.000056034 
  17923.2298   17900.9339   16738.8007  0.000055794 
  17929.0488   17957.5329   16730.8254  0.000055775 
  17882.8079   18028.7122   16722.8539  0.00005592 
  18015.9678   18119.0105   16714.8862  0.000055506 
  18200.3442   18234.893    16706.9225  0.000054944 
  18579.0633   18385.8933   16698.9627  0.000053824 
  18838.8907   18585.3665   16691.0068  0.000053082 
  19254.2636   18851.2894   16683.0548  0.000051937 
  19687.0039   19206.4641   16675.1069  0.000050795 
  20658.0223   19677.7224   16667.163   0.000048407 
  21688.7595   20294.0435   16659.2231  0.000046107 
  22424.4359   21081.2583   16651.2873  0.000044594 
  23874.4554   22057.2441   16643.3556  0.000041886 
  25457.6496   23219.7652   16635.428   0.000039281 
  27097.8933   24527.1902   16627.5045  0.000036903 
  27754.9348   25867.4135   16619.5852  0.00003603 
  29199.8611   27028.9503   16611.6701  0.000034247 
  29869.3296   27723.3322   16603.7593  0.000033479 
  30560.5984   27722.9509   16595.8526  0.000032722 
  29818.7236   27024.0828   16587.9502  0.000033536 
  29158.5674   25850.5498   16580.0521  0.000034295 
  27973.0673   24490.2911   16572.1584  0.000035749 
  26419.3417   23158.1788   16564.2689  0.000037851 
  24381.4243   21968.3224   16556.3839  0.000041015 
  22898.3285   20965.0044   16548.5032  0.000043671 
  21358.8582   20150.6291   16540.6269  0.000046819 
  20245.124    19507.943    16532.7551  0.000049395 
  19443.174    19010.6546   16524.8877  0.000051432 
  19024.3779   18630.1035   16517.0248  0.000052564 
  18431.5291   18339.3455   16509.1664  0.000054255 
  18082.3727   18115.3398   16501.3126  0.000055302 
  18030.9085   17940.1487   16493.4633  0.00005546 
  18165.5643   17800.1575   16485.6186  0.000055049 
  17650.0434   17685.7565   16477.7785  0.000056657 
  17526.9377   17590.2959   16469.943   0.000057055 
  17623.7241   17509.2162   16462.1122  0.000056742 
  17777.8011   17439.3407   16454.2861  0.00005625 
  17843.6675   17378.5107   16446.4646  0.000056042 
  17607.929    17325.0492   16438.6479  0.000056793 
  17278.2796   17277.7348   16430.8359  0.000057876 
  17123.6484   17235.6136   16423.0287  0.000058399 
  17507.3929   17197.9319   16415.2263  0.000057119 
  17324.1003   17164.0841   16407.4287  0.000057723 
  17066.36     17133.5746   16399.6359  0.000058595 
  17229.9537   17106.0443   16391.8481  0.000058038 
  17160.6898   17081.1791   16384.065   0.000058273 
  17314.751    17058.7567   16376.2869  0.000057754 
  17289.5152   17038.6278   16368.5138  0.000057839 
  17407.0566   17020.7086   16360.7456  0.000057448 
  17129.4155   17004.9779   16352.9823  0.000058379 
  17637.0255   16991.495    16345.2241  0.000056699 
  17873.1665   16980.3507   16337.4709  0.00005595 
  17841.7827   16971.6678   16329.7227  0.000056048 
  17793.9588   16965.5817   16321.9796  0.000056199 
  18068.8417   16962.1888   16314.2416  0.000055344 
  18157.1713   16961.4682   16306.5087  0.000055075 
  18291.0907   16963.1565   16298.781   0.000054671 
  18008.1764   16966.5462   16291.0584  0.00005553 
  18147.834    16970.203    16283.341   0.000055103 
  18406.7952   16971.8432   16275.6288  0.000054328 
  18216.223    16968.8308   16267.9218  0.000054896 
  18145.4376   16959.3313   16260.22    0.00005511 
  17849.4828   16943.532    16252.5236  0.000056024 
  18068.4796   16923.2625   16244.8324  0.000055345 
  18178.3075   16901.1781   16237.1465  0.000055011 
  17702.6864   16879.395    16229.466   0.000056489 
  17509.6744   16859.1657   16221.7908  0.000057111 
  17570.6127   16841.0608   16214.121   0.000056913 
  17410.1351   16825.2162   16206.4566  0.000057438 
  17461.9622   16811.5438   16198.7976  0.000057267 
  16995.0442   16799.8499   16191.1441  0.000058841 
  17435.2223   16789.8897   16183.496   0.000057355 
  17033.6034   16781.423    16175.8534  0.000058707 
  17346.8563   16774.2197   16168.2164  0.000057647 
  17195.2604   16768.0873   16160.5848  0.000058156 
  17160.091    16762.8686   16152.9588  0.000058275 
  17238.2653   16758.421    16145.3384  0.00005801 
  17039.0202   16754.663    16137.7235  0.000058689 
  16998.7869   16751.527    16130.1143  0.000058828 
  16963.2208   16748.9653   16122.5107  0.000058951 
  17161.5877   16746.9494   16114.9128  0.00005827 
  16891.601    16745.4516   16107.3205  0.000059201 
  17109.3259   16744.4611   16099.7339  0.000058448 
  16829.3146   16743.9738   16092.1531  0.00005942 
  17072.2099   16743.9865   16084.578   0.000058575 
  16861.3578   16744.5017   16077.0086  0.000059307 
  17142.5544   16745.5237   16069.445   0.000058334 
  17035.6768   16747.0653   16061.8873  0.0000587 
  16936.0785   16749.1279   16054.3353  0.000059046 
  16753.6058   16751.7268   16046.7892  0.000059689 
  17172.4302   16754.8791   16039.2489  0.000058233 
  17143.0618   16758.601    16031.7145  0.000058333 
  16900.7491   16762.4993   16024.186   0.000059169 
  17013.191    16767.4271   16016.6635  0.000058778 
  16860.6351   16772.9843   16009.1468  0.00005931 
  16937.2498   16779.2006   16001.6362  0.000059041 
  17138.1024   16786.1138   15994.1315  0.00005835 
  17171.1703   16793.7407   15986.6328  0.000058237 
  17136.0665   16802.1227   15979.1401  0.000058356 
  17093.0223   16811.2961   15971.6535  0.000058503 
  17138.5616   16821.3099   15964.1729  0.000058348 
  16815.7765   16832.1923   15956.6984  0.000059468 
  16947.0081   16843.9966   15949.23    0.000059007 
  17103.0112   16856.7755   15941.7677  0.000058469 
  17012.1974   16870.5838   15934.3116  0.000058781 
  17073.1022   16885.4827   15926.8616  0.000058572 
  17034.9984   16901.5364   15919.4177  0.000058703 
  16864.6284   16918.8291   15911.9801  0.000059296 
  16950.5645   16937.4131   15904.5487  0.000058995 
  17122.7344   16957.3837   15897.1235  0.000058402 
  17036.3583   16979.6367   15889.7045  0.000058698 
  16723.2241   17002.6654   15882.2919  0.000059797 
  17386.9649   17027.3801   15874.8855  0.000057514 
  17152.3794   17054.2271   15867.4854  0.000058301 
  17099.3593   17082.6807   15860.0916  0.000058482 
  17067.4081   17113.2074   15852.7042  0.000058591 
  17311.8444   17145.9636   15845.3232  0.000057764 
  17250.9734   17181.1191   15837.9485  0.000057968 
  17415.5619   17218.8614   15830.5802  0.00005742 
  16936.4637   17259.3953   15823.2183  0.000059044 
  17241.6208   17302.9724   15815.8629  0.000057999 
  17459.5488   17349.7999   15808.5139  0.000057275 
  17580.9106   17400.2569   15801.1714  0.00005688 
  17522.8303   17454.492    15793.8354  0.000057068 
  17391.2043   17512.9313   15786.5059  0.0000575 
  17416.1087   17575.9604   15779.1829  0.000057418 
  17505.1155   17644.0473   15771.8664  0.000057126 
  17702.1343   17717.6119   15764.5566  0.00005649 
  17619.1083   17797.2321   15757.2532  0.000056757 
  17707.7273   17883.5324   15749.9565  0.000056473 
  17660.8824   17977.2195   15742.6664  0.000056622 
  17887.2181   18079.0997   15735.3829  0.000055906 
  17684.4972   18190.0936   15728.1061  0.000056547 
  18125.3254   18311.32     15720.8359  0.000055171 
  17967.083    18443.8768   15713.5725  0.000055657 
  18707.6923   18589.2101   15706.3157  0.000053454 
  18702.8965   18748.9263   15699.0656  0.000053468 
  18474.9827   18924.867    15691.8223  0.000054127 
  18657.013    19119.1459   15684.5857  0.000053599 
  19040.1058   19334.2891   15677.3558  0.000052521 
  19225.1902   19572.8506   15670.1328  0.000052015 
  19298.6426   19838.0545   15662.9166  0.000051817 
  19671.9148   20133.4398   15655.7071  0.000050834 
  19817.8983   20462.9763   15648.5046  0.000050459 
  20226.8776   20831.0888   15641.3088  0.000049439 
  20326.1728   21242.6693   15634.1199  0.000049198 
  21121.7151   21703.2969   15626.9379  0.000047345 
  21746.2671   22218.316    15619.7629  0.000045985 
  22584.2748   22794.0477   15612.5947  0.000044279 
  23243.7361   23436.8627   15605.4334  0.000043022 
  23793.3929   24153.0016   15598.2791  0.000042028 
  24947.8332   24948.3899   15591.1318  0.000040084 
  26172.0916   25827.9036   15583.9915  0.000038209 
  27218.4016   26794.9932   15576.8581  0.00003674 
  28624.1314   27848.5      15569.7318  0.000034936 
  29723.7818   28983.6359   15562.6124  0.000033643 
  31274.9479   30187.9487   15555.5002  0.000031974 
  32356.5338   31439.1545   15548.3949  0.000030906 
  33953.5422   32702.6377   15541.2968  0.000029452 
  35228.4309   33930.4617   15534.2057  0.000028386 
  36043.0837   35059.651    15527.1218  0.000027745 
  37222.0231   36019.8122   15520.045   0.000026866 
  38131.8749   36739.1155   15512.9753  0.000026225 
  38241.0262   37156.5326   15505.9128  0.00002615 
  38889.0335   37234.061    15498.8574  0.000025714 
  38592.6927   36965.2659   15491.8092  0.000025912 
  38266.0158   36376.4698   15484.7682  0.000026133 
  37584.2447   35521.9257   15477.7344  0.000026607 
  36705.9324   34470.6906   15470.7079  0.000027244 
  35644.5773   33295.4137   15463.6885  0.000028055 
  33973.7711   32062.2301   15456.6765  0.000029434 
  32840.8213   30825.108    15449.6717  0.00003045 
  31608.2778   29623.4601   15442.6742  0.000031637 
  29453.708    28485.3547   15435.684   0.000033952 
  28219.895    27426.2253   15428.7011  0.000035436 
  26641.9739   26453.9452   15421.7256  0.000037535 
  25451.7076   25570.5772   15414.7573  0.00003929 
  24258.4123   24774.4074   15407.7965  0.000041223 
  23424.8131   24061.335    15400.843   0.00004269 
  22723.0966   23425.6814   15393.8969  0.000044008 
  22003.1851   22862.0775   15386.9582  0.000045448 
  21790.577    22364.0252   15380.0269  0.000045891 
  20965.8991   21925.5484   15373.1031  0.000047696 
  20763.5838   21540.9642   15366.1867  0.000048161 
  20537.4886   21205.0081   15359.2777  0.000048691 
  20259.0064   20912.876    15352.3762  0.000049361 
  20028.158    20660.142    15345.4822  0.00004993 
  19581.291    20443.2183   15338.5957  0.000051069 
  19766.8733   20258.6417   15331.7167  0.00005059 
  19407.4107   20103.5456   15324.8452  0.000051527 
  19605.0136   19976.1461   15317.9813  0.000051007 
  19423.0491   19873.1329   15311.1249  0.000051485 
  19145.2398   19793.4019   15304.2761  0.000052232 
  19526.2705   19735.7992   15297.4348  0.000051213 
  19184.1487   19699.0577   15290.6012  0.000052126 
  19481.7472   19682.3641   15283.7751  0.00005133 
  19511.0948   19685.059    15276.9567  0.000051253 
  19732.5826   19706.6459   15270.1459  0.000050678 
  19722.8757   19746.7558   15263.3427  0.000050703 
  19748.9226   19805.0661   15256.5472  0.000050636 
  19744.756    19881.5159   15249.7594  0.000050646 
  19942.7184   19975.6666   15242.9792  0.000050144 
  19934.7794   20087.2993   15236.2067  0.000050164 
  20198.28     20215.9856   15229.442   0.000049509 
  20447.4104   20361.0863   15222.6849  0.000048906 
  20294.6865   20521.6263   15215.9356  0.000049274 
  20587.4167   20696.4132   15209.194   0.000048573 
  20413.9063   20883.3135   15202.4602  0.000048986 
  20940.8245   21079.9139   15195.7342  0.000047754 
  20600.834    21282.958    15189.0159  0.000048542 
  20932.213    21488.3866   15182.3054  0.000047773 
  21134.7885   21691.3301   15175.6027  0.000047315 
  21384.7066   21886.1485   15168.9079  0.000046762 
  21344.6998   22066.7985   15162.2208  0.00004685 
  21503.5902   22226.6165   15155.5416  0.000046504 
  21750.2677   22359.4118   15148.8703  0.000045976 
  21956.0337   22459.5372   15142.2068  0.000045546 
  22120.4452   22522.5141   15135.5512  0.000045207 
  21817.7605   22545.5067   15128.9034  0.000045834 
  22140.5093   22527.6385   15122.2636  0.000045166 
  22344.8597   22470.167    15115.6317  0.000044753 
  22432.2629   22376.3371   15109.0077  0.000044579 
  22239.5703   22251.0428   15102.3916  0.000044965 
  22556.3321   22100.3242   15095.7835  0.000044333 
  22601.6376   21930.7202   15089.1833  0.000044245 
  22941.727    21748.6083   15082.5911  0.000043589 
  22779.0316   21559.2914   15076.0068  0.0000439 
  22849.7704   21366.9205   15069.4306  0.000043764 
  22785.7555   21173.1644   15062.8623  0.000043887 
  22756.3895   20977.3763   15056.302   0.000043944 
  22503.8797   20776.6857   15049.7498  0.000044437 
  22280.1449   20566.9582   15043.2056  0.000044883 
  22172.29     20344.2786   15036.6694  0.000045101 
  21799.0098   20107.326    15030.1413  0.000045874 
  21697.5558   19857.6867   15023.6212  0.000046088 
  21035.2574   19600.0652   15017.1092  0.000047539 
  20735.835    19340.7978   15010.6053  0.000048226 
  20613.5482   19086.2015   15004.1095  0.000048512 
  20461.1834   18841.3501   14997.6218  0.000048873 
  19869.9038   18609.7277   14991.1422  0.000050327 
  19761.1694   18393.3325   14984.6707  0.000050604 
  19301.0184   18192.7782   14978.2073  0.000051811 
  19212.5159   18007.9167   14971.7521  0.000052049 
  18995.9872   17838.0916   14965.305   0.000052643 
  18384.2002   17682.3412   14958.8661  0.000054395 
  18143.8229   17539.6352   14952.4354  0.000055115 
  18261.4246   17408.8149   14946.0128  0.00005476 
  17841.7251   17288.8893   14939.5985  0.000056048 
  17783.699    17178.7605   14933.1923  0.000056231 
  17668.6368   17077.4838   14926.7943  0.000056597 
  17546.3443   16984.1764   14920.4046  0.000056992 
  17112.4537   16898.0319   14914.0231  0.000058437 
  17083.7507   16818.3295   14907.6498  0.000058535 
  17029.0128   16744.4723   14901.2848  0.000058723 
  16735.7879   16675.8655   14894.928   0.000059752 
  16979.9071   16612.0075   14888.5795  0.000058893 
  16760.741    16552.4582   14882.2392  0.000059663 
  16666.3864   16496.8208   14875.9072  0.000060001 
  16363.6342   16444.7579   14869.5836  0.000061111 
  16440.8551   16395.9509   14863.2682  0.000060824 
  16191.8249   16350.1625   14856.9611  0.00006176 
  16132.86     16307.1359   14850.6624  0.000061985 
  16143.1811   16266.6662   14844.3719  0.000061946 
  16180.1042   16228.5554   14838.0898  0.000061804 
  16249.6224   16192.626    14831.8161  0.00006154 
  16295.4313   16158.7213   14825.5507  0.000061367 
  16142.8949   16126.7298   14819.2936  0.000061947 
  16000.2809   16096.5132   14813.0449  0.000062499 
  16088.5663   16067.9585   14806.8046  0.000062156 
  15774.7338   16040.9667   14800.5727  0.000063393 
  16023.4336   16015.4409   14794.3492  0.000062409 
  15910.4729   15991.2967   14788.134   0.000062852 
  16040.4459   15968.456    14781.9273  0.000062342 
  15597.9094   15946.6677   14775.729   0.000064111 
  15830.5664   15926.2514   14769.5391  0.000063169 
  15747.1639   15906.9536   14763.3577  0.000063503 
  15976.4619   15888.7254   14757.1846  0.000062592 
  15844.704    15871.513    14751.0201  0.000063113 
  15667.9603   15855.276    14744.8639  0.000063825 
  15922.5294   15839.9716   14738.7163  0.000062804 
  15842.9042   15825.5745   14732.5771  0.00006312 
  15958.2757   15812.0459   14726.4463  0.000062663 
  15613.9524   15799.36     14720.3241  0.000064045 
  15794.6713   15787.4837   14714.2104  0.000063312 
  15708.4186   15776.3954   14708.1051  0.00006366 
  15853.9775   15766.0721   14702.0084  0.000063076 
  15686.0187   15756.5028   14695.9201  0.000063751 
  15901.8041   15747.666    14689.8404  0.000062886 
  15589.492    15739.5463   14683.7692  0.000064146 
  15460.2459   15732.1354   14677.7065  0.000064682 
  15718.2435   15725.4146   14671.6524  0.00006362 
  15515.2043   15719.3779   14665.6068  0.000064453 
  15609.2915   15714.0166   14659.5698  0.000064064 
  15416.5704   15709.3316   14653.5413  0.000064865 
  15447.9589   15705.3139   14647.5214  0.000064733 
  15592.6888   15701.9617   14641.5101  0.000064133 
  15669.2144   15699.2791   14635.5073  0.000063819 
  15463.8254   15697.2561   14629.5131  0.000064667 
  15616.4164   15695.899    14623.5275  0.000064035 
  15715.4908   15695.2163   14617.5506  0.000063631 
  15612.7626   15695.2103   14611.5822  0.00006405 
  15579.7573   15695.8368   14605.6224  0.000064186 
  15579.6665   15697.2105   14599.6712  0.000064186 
  15233.4701   15699.2796   14593.7287  0.000065645 
  15440.19     15702.0606   14587.7948  0.000064766 
  15516.2396   15705.5658   14581.8695  0.000064449 
  15443.8424   15709.8147   14575.9528  0.000064751 
  15339.0077   15714.8738   14570.0448  0.000065193 
  15470.9904   15720.6539   14564.1455  0.000064637 
  15716.869    15727.2358   14558.2548  0.000063626 
  15506.2813   15734.6269   14552.3727  0.00006449 
  15622.8376   15742.8583   14546.4994  0.000064009 
  15697.7421   15751.9593   14540.6346  0.000063703 
  15442.1899   15761.957    14534.7786  0.000064758 
  15257.6231   15772.8803   14528.9313  0.000065541 
  15245.1177   15784.7729   14523.0926  0.000065595 
  15285.7775   15797.6533   14517.2626  0.00006542 
  15479.4322   15811.5684   14511.4414  0.000064602 
  15180.9936   15826.5602   14505.6288  0.000065872 
  15736.6243   15842.6767   14499.825   0.000063546 
  15682.835    15859.9659   14494.0298  0.000063764 
  15702.0905   15878.4777   14488.2434  0.000063686 
  15304.4163   15898.282    14482.4657  0.000065341 
  15376.4389   15919.4169   14476.6967  0.000065035 
  15712.65     15941.9588   14470.9364  0.000063643 
  15719.2189   15965.979    14465.1849  0.000063616 
  15610.5854   15991.5564   14459.4421  0.000064059 
  15617.0165   16018.7686   14453.7081  0.000064033 
  15576.8997   16047.7064   14447.9828  0.000064198 
  15609.4061   16078.4814   14442.2663  0.000064064 
  15628.7419   16111.1656   14436.5585  0.000063985 
  15494.7195   16145.8862   14430.8595  0.000064538 
  15694.3891   16182.7666   14425.1693  0.000063717 
  15821.7065   16221.9382   14419.4878  0.000063204 
  15832.3455   16263.5381   14413.8151  0.000063162 
  15692.2531   16307.744    14408.1512  0.000063726 
  15404.2656   16354.6834   14402.496   0.000064917 
  15752.7431   16404.558    14396.8497  0.000063481 
  15709.9028   16457.5676   14391.2121  0.000063654 
  15894.6179   16513.9325   14385.5833  0.000062914 
  15564.6571   16573.8807   14379.9634  0.000064248 
  15740.2047   16637.6754   14374.3522  0.000063532 
  15748.5001   16705.63     14368.7498  0.000063498 
  16118.2758   16777.9987   14363.1563  0.000062041 
  15888.5582   16855.1514   14357.5715  0.000062938 
  15894.487    16937.4692   14351.9956  0.000062915 
  15917.1122   17025.3724   14346.4285  0.000062825 
  16259.2425   17119.3095   14340.8702  0.000061503 
  16174.5275   17219.8409   14335.3207  0.000061826 
  16131.5158   17327.4573   14329.7801  0.00006199 
  15965.6472   17442.8179   14324.2482  0.000062634 
  16493.8189   17566.6628   14318.7253  0.000060629 
  16487.1163   17699.7937   14313.2111  0.000060653 
  16528.4308   17843.0779   14307.7058  0.000060502 
  16714.6248   17998.1956   14302.2094  0.000059828 
  16784.4382   18165.0673   14296.7218  0.000059579 
  16843.7388   18345.5306   14291.243   0.000059369 
  17223.6829   18541.1477   14285.7731  0.00005806 
  17451.1319   18753.6531   14280.312   0.000057303 
  17651.8547   18985.1673   14274.8598  0.000056651 
  18135.6282   19237.7787   14269.4165  0.00005514 
  18171.8586   19514.4653   14263.982   0.00005503 
  18803.8253   19818.3228   14258.5564  0.000053181 
  19173.3819   20153.4226   14253.1396  0.000052156 
  19736.3847   20524.6552   14247.7318  0.000050668 
  20168.4273   20938.1325   14242.3328  0.000049582 
  20828.4766   21401.6072   14236.9426  0.000048011 
  21201.8149   21924.7543   14231.5614  0.000047166 
  22164.2354   22519.9776   14226.189   0.000045118 
  22937.8311   23202.3298   14220.8255  0.000043596 
  24356.1953   23990.7013   14215.4708  0.000041057 
  25503.4886   24907.3156   14210.1251  0.00003921 
  26630.7691   25977.8057   14204.7882  0.000037551 
  28234.7653   27229.3562   14199.4603  0.000035417 
  30308.7522   28690.4564   14194.1412  0.000032994 
  32319.9525   30387.5093   14188.831   0.000030941 
  34388.7125   32338.8656   14183.5297  0.000029079 
  36969.1424   34548.3891   14178.2373  0.00002705 
  39429.8024   36989.7384   14172.9538  0.000025362 
  42870.7085   39585.9265   14167.6792  0.000023326 
  44937.8622   42185.3794   14162.4134  0.000022253 
  48150.2596   44569.7111   14157.1566  0.000020768 
  51291.5703   46508.1235   14151.9087  0.000019496 
  52560.807    47871.9838   14146.6697  0.000019026 
  54304.9669   48710.5423   14141.4396  0.000018415 
  55701.5607   49215.9529   14136.2184  0.000017953 
  57097.4065   49613.3687   14131.0061  0.000017514 
  59221.5964   50063.6197   14125.8027  0.000016886 
  59952.0387   50641.5554   14120.6082  0.00001668 
  60245.687    51342.3553   14115.4226  0.000016599 
  60431.9061   52110.4242   14110.2459  0.000016548 
  60443.1816   52856.7704   14105.0781  0.000016544 
  60717.8617   53476.5104   14099.9193  0.00001647 
  59932.5986   53866.4605   14094.7694  0.000016685 
  61106.7375   53937.7347   14089.6283  0.000016365 
  60893.7488   53629.3394   14084.4962  0.000016422 
  60326.734    52916.952    14079.373   0.000016576 
  58891.1293   51813.7933   14074.2587  0.00001698 
  58413.177    50366.1284   14069.1533  0.000017119 
  56664.3334   48643.6386   14064.0569  0.000017648 
  54679.8597   46727.7483   14058.9693  0.000018288 
  52573.1246   44699.0745   14053.8907  0.000019021 
  49931.8075   42632.6058   14048.821   0.000020027 
  46801.4341   40587.5077   14043.7602  0.000021367 
  43408.4978   38608.7836   14038.7083  0.000023037 
  41339.0428   36727.5081   14033.6653  0.00002419 
  37714.7962   34962.5152   14028.6313  0.000026515 
  35545.2804   33322.5199   14023.6061  0.000028133 
  31639.3619   31811.3211   14018.5899  0.000031606 
  30349.1252   30425.8373   14013.5826  0.00003295 
  27780.4271   29160.5927   14008.5842  0.000035997 
  26273.2036   28008.2358   14003.5947  0.000038062 
  24539.8444   26960.6394   13998.6142  0.00004075 
  23173.2134   26009.2771   13993.6425  0.000043153 
  22012.0747   25145.4117   13988.6798  0.00004543 
  21354.4374   24361.7581   13983.726   0.000046829 
  20613.3721   23650.446    13978.7811  0.000048512 
  19694.8553   23004.5193   13973.8451  0.000050775 
  19349.1853   22417.6737   13968.918   0.000051682 
  18712.0748   21884.1093   13963.9998  0.000053441 
  18516.6491   21398.5625   13959.0906  0.000054005 
  17676.865    20956.0988   13954.1902  0.000056571 
  17588.8596   20552.8068   13949.2988  0.000056854 
  17084.3665   20184.634    13944.4162  0.000058533 
  17049.5868   19848.1165   13939.5426  0.000058652 
  17004.3165   19540.1906   13934.6779  0.000058809 
  16847.5836   19258.1104   13929.8221  0.000059356 
  16757.2592   18999.3228   13924.9752  0.000059676 
  16769.7044   18761.888    13920.1372  0.000059631 
  16368.335    18543.7935   13915.3081  0.000061094 
  16312.942    18343.3472   13910.4879  0.000061301 
  16306.2219   18159.0599   13905.6766  0.000061326 
  16374.878    17989.6435   13900.8742  0.000061069 
  16222.6778   17833.9407   13896.0807  0.000061642 
  16264.1965   17689.7058   13891.2961  0.000061485 
  16479.5788   17558.4874   13886.5204  0.000060681 
  15921.9318   17438.2551   13881.7535  0.000062806 
  16099.0054   17328.2926   13876.9956  0.000062116 
  16009.6889   17227.9629   13872.2466  0.000062462 
  16024.3174   17136.69     13867.5064  0.000062405 
  16099.6336   17053.8883   13862.7751  0.000062113 
  15934.1634   16979.1732   13858.0528  0.000062758 
  16033.5187   16912.0874   13853.3393  0.000062369 
  16127.5186   16852.2572   13848.6347  0.000062006 
  15955.7614   16799.4216   13843.9389  0.000062673 
  16092.488    16753.4544   13839.2521  0.000062141 
  15887.3994   16714.3648   13834.5741  0.000062943 
  16078.5953   16682.3802   13829.905   0.000062194 
  15966.519    16658.1243   13825.2447  0.000062631 
  15940.6483   16642.4102   13820.5934  0.000062733 
  16101.1864   16636.5      13815.9509  0.000062107 
  16124.8228   16642.029    13811.3172  0.000062016 
  16459.4623   16660.9762   13806.6925  0.000060755 
  16645.4856   16695.5754   13802.0766  0.000060076 
  16987.2377   16748.1608   13797.4695  0.000058868 
  16904.5117   16821.0363   13792.8713  0.000059156 
  17237.5078   16915.6715   13788.282   0.000058013 
  17422.5883   17032.4685   13783.7015  0.000057397 
  18076.1439   17169.3732   13779.1298  0.000055322 
  18273.4304   17320.3101   13774.567   0.000054724 
  18387.3584   17473.3228   13770.0131  0.000054385 
  18628.9288   17609.5599   13765.468   0.00005368 
  18751.3632   17704.397    13760.9317  0.000053329 
  18687.7747   17733.9085   13756.4043  0.000053511 
  18620.8995   17683.507    13751.8857  0.000053703 
  18424.1621   17554.8022   13747.3759  0.000054277 
  17977.6188   17364.8131   13742.8749  0.000055625 
  18019.0278   17138.293    13738.3828  0.000055497 
  17544.9911   16898.9321   13733.8995  0.000056996 
  17493.5283   16664.6655   13729.425   0.000057164 
  16504.3389   16446.2628   13724.9594  0.00006059 
  16480.9367   16249.0917   13720.5025  0.000060676 
  16366.0313   16074.8425   13716.0545  0.000061102 
  16442.4607   15923.0967   13711.6152  0.000060818 
  16304.7449   15792.3169   13707.1848  0.000061332 
  16276.6626   15680.3868   13702.7631  0.000061438 
  15956.5216   15585.1436   13698.3503  0.00006267 
  15775.4736   15504.3431   13693.9462  0.00006339 
  15771.9213   15435.943    13689.551   0.000063404 
  15494.5464   15378.1173   13685.1645  0.000064539 
  15643.6268   15329.2926   13680.7868  0.000063924 
  15567.2265   15288.1536   13676.4179  0.000064238 
  15441.6376   15253.663    13672.0578  0.00006476 
  15399.1087   15224.9416   13667.7064  0.000064939 
  15446.1347   15201.3439   13663.3638  0.000064741 
  15456.4891   15182.3788   13659.0299  0.000064698 
  15561.866    15167.6872   13654.7049  0.00006426 
  15510.0362   15156.9184   13650.3886  0.000064474 
  15448.6918   15150.1565   13646.081   0.00006473 
  15450.978    15147.197    13641.7822  0.000064721 
  15457.363    15148.0369   13637.4921  0.000064694 
  15351.869    15152.7299   13633.2108  0.000065139 
  15403.0762   15161.3863   13628.9382  0.000064922 
  15502.2648   15174.1699   13624.6743  0.000064507 
  15387.4135   15191.3129   13620.4192  0.000064988 
  15688.6263   15213.129    13616.1728  0.00006374 
  15601.2756   15239.9334   13611.9351  0.000064097 
  15559.1111   15272.1869   13607.7061  0.000064271 
  15509.2975   15310.4243   13603.4859  0.000064477 
  15596.3929   15355.2915   13599.2743  0.000064117 
  15448.8157   15407.5692   13595.0715  0.00006473 
  15871.7815   15468.2561   13590.8774  0.000063005 
  15744.2475   15538.4467   13586.6919  0.000063515 
  15852.7504   15619.6178   13582.5152  0.000063081 
  15670.9468   15713.5649   13578.3471  0.000063812 
  15884.7778   15822.5331   13574.1877  0.000062953 
  16076.2215   15949.2344   13570.037   0.000062204 
  16067.5724   16097.4084   13565.895   0.000062237 
  16406.8276   16271.4505   13561.7616  0.00006095 
  16337.6129   16476.6338   13557.6369  0.000061208 
  16725.211    16719.6962   13553.5208  0.00005979 
  17161.6249   17008.5755   13549.4134  0.00005827 
  17497.689    17352.8182   13545.3147  0.00005715 
  17643.7371   17763.2125   13541.2246  0.000056677 
  18457.0047   18252.1791   13537.1431  0.00005418 
  19254.7909   18832.4213   13533.0703  0.000051935 
  20339.2121   19517.8098   13529.0061  0.000049166 
  21278.2232   20321.5209   13524.9506  0.000046996 
  22744.541    21254.6194   13520.9036  0.000043967 
  23848.7421   22323.2391   13516.8653  0.000041931 
  25391.4478   23523.9113   13512.8356  0.000039383 
  27230.5398   24836.9281   13508.8144  0.000036723 
  28845.1833   26213.8464   13504.8019  0.000034668 
  30018.9861   27571.0254   13500.798   0.000033312 
  31329.3336   28783.0157   13496.8027  0.000031919 
  31848.6047   29695.7684   13492.8159  0.000031399 
  31869.2409   30163.3257   13488.8377  0.000031378 
  31400.0658   30099.3857   13484.8682  0.000031847 
  30319.4545   29513.9441   13480.9071  0.000032982 
  29586.4287   28509.9585   13476.9547  0.000033799 
  27774.1161   27238.8796   13473.0107  0.000036005 
  26088.4816   25851.118    13469.0754  0.000038331 
  23998.586    24464.0474   13465.1486  0.000041669 
  22705.2456   23153.7051   13461.2303  0.000044043 
  21290.1577   21960.385    13457.3206  0.00004697 
  20648.0948   20901.4177   13453.4194  0.000048431 
  19320.6155   19977.2189   13449.5267  0.000051758 
  18633.7198   19180.3294   13445.6425  0.000053666 
  17626.7219   18499.0634   13441.7669  0.000056732 
  17734.5599   17920.0258   13437.8997  0.000056387 
  16992.4395   17429.5886   13434.0411  0.00005885 
  16495.9169   17014.5521   13430.1909  0.000060621 
  16084.8098   16663.3746   13426.3492  0.00006217 
  15986.2355   16365.26     13422.5161  0.000062554 
  15890.4582   16111.0579   13418.6914  0.000062931 
  15760.1945   15893.0315   13414.8751  0.000063451 
  15872.0549   15704.7602   13411.0674  0.000063004 
  15593.1971   15540.9285   13407.2681  0.000064131 
  15607.5604   15397.4463   13403.4772  0.000064072 
  14808.1843   15270.8324   13399.6948  0.00006753 
  15201.8295   15158.3684   13395.9208  0.000065782 
  14848.1977   15057.8769   13392.1553  0.000067348 
  15180.0437   14967.6054   13388.3982  0.000065876 
  15177.9094   14886.1341   13384.6495  0.000065885 
  14868.4999   14812.268    13380.9093  0.000067256 
  15083.9547   14745.1075   13377.1774  0.000066296 
  15159.012    14683.8125   13373.454   0.000065967 
  14704.731    14627.7403   13369.7389  0.000068005 
  14776.1577   14576.2329   13366.0322  0.000067677 
  14888.3672   14528.8305   13362.334   0.000067167 
  14744.7938   14485.103    13358.6441  0.000067821 
  14965.9265   14444.6604   13354.9625  0.000066818 
  14492.6507   14407.2102   13351.2894  0.000069  
  14446.4134   14372.4495   13347.6246  0.000069221 
  14636.867    14340.128    13343.9681  0.000068321 
  14567.3541   14310.0243   13340.32    0.000068647 
  14512.3836   14281.9442   13336.6802  0.000068907 
  14667.7005   14255.7046   13333.0488  0.000068177 
  14726.5164   14231.1736   13329.4257  0.000067905 
  14755.7842   14208.204    13325.8109  0.00006777 
  14930.5935   14186.6747   13322.2044  0.000066977 
  14644.3634   14166.477    13318.6062  0.000068286 
  14102.7898   14147.5143   13315.0163  0.000070908 
  14195.7074   14129.6999   13311.4347  0.000070444 
  14331.0818   14112.9502   13307.8614  0.000069778 
  14401.1868   14097.208    13304.2964  0.000069439
[truncated: 18,378,522 more chars]
